# Supplementary material for: Increasing storage stability of freeze-dried plasma using trehalose
Source: PLoS One. 2020 Jun 11;15(6):e0234502. doi: 10.1371/journal.pone.0234502 (PMC7289390; doi:10.1371/journal.pone.0234502)
Supplement: S1 File — (XLSX) [file pone.0234502.s001.xlsx]

## Sheet: figure-1
panel A												panel B
freeze-dried plasma, representative DSC-traces					as superposed plots							freeze-dried plasma, Tg
	--	10% GLU	10% SUC	10% TRE		--	10% GLU	10% SUC	10% TRE				10% GLU		10% SUC		10% TRE
T (C)	heat flow (mW/mg)	heat flow (mW/mg)	heat flow (mW/mg)	heat flow (mW/mg)	T (C)	heat flow (mW/mg)	heat flow (mW/mg)	heat flow (mW/mg)	heat flow (mW/mg)				avg	stdev	avg	stdev	avg	stdev
-30.0809	-0.014713	-0.0064067	-0.01187	-0.016926	-30.0809	-0.078415	-0.147827	-0.05684	0.123024			Tg-midpoint ©	14.8667	2.38607	46.2333	10.1569	72.9333	3.35012
-29.5809	-0.044198	-0.013474	-0.028642	0.031069	-29.5809	-0.1079	-0.154894	-0.073612	0.171019
-29.0809	-0.04089	0.014074	0.00045873	0.060591	-29.0809	-0.104592	-0.127346	-0.0445113	0.200541
-28.5809	-0.029829	0.039776	0.03112	0.079126	-28.5809	-0.093531	-0.101644	-0.01385	0.219076
-28.0809	-0.019029	0.059943	0.057225	0.091876	-28.0809	-0.082731	-0.081477	0.012255	0.231826
-27.5809	-0.01008	0.075584	0.078618	0.10096	-27.5809	-0.073782	-0.065836	0.033648	0.24091
-27.0809	-0.0025853	0.087739	0.096099	0.10759	-27.0809	-0.0662873	-0.053681	0.051129	0.24754
-26.5809	0.0023439	0.097568	0.10984	0.11263	-26.5809	-0.0613581	-0.043852	0.06487	0.25258
-26.0809	0.0063748	0.10728	0.12266	0.11663	-26.0809	-0.0573272	-0.03414	0.07769	0.25658
-25.5809	0.010906	0.11748	0.13604	0.11995	-25.5809	-0.052796	-0.02394	0.09107	0.2599
-25.0809	0.016276	0.12827	0.15032	0.12273	-25.0809	-0.047426	-0.01315	0.10535	0.26268
-24.5809	0.02243	0.13942	0.16534	0.12731	-24.5809	-0.041272	-0.002	0.12037	0.26726
-24.0809	0.029115	0.15048	0.18058	0.13378	-24.0809	-0.034587	0.00906	0.13561	0.27373
-23.5809	0.036067	0.16096	0.19531	0.14008	-23.5809	-0.027635	0.01954	0.15034	0.28003
-23.0809	0.042855	0.17032	0.20882	0.14579	-23.0809	-0.020847	0.0289	0.16385	0.28574
-22.5809	0.048989	0.17807	0.22042	0.15063	-22.5809	-0.014713	0.03665	0.17545	0.29058
-22.0809	0.054191	0.18396	0.22965	0.15441	-22.0809	-0.009511	0.04254	0.18468	0.29436
-21.5809	0.058204	0.18799	0.23643	0.15707	-21.5809	-0.005498	0.04657	0.19146	0.29702
-21.0809	0.061014	0.19035	0.24098	0.15874	-21.0809	-0.002688	0.04893	0.19601	0.29869
-20.5809	0.062743	0.19138	0.2437	0.15969	-20.5809	-0.000959	0.04996	0.19873	0.29964
-20.0809	0.063702	0.19142	0.24497	0.16005	-20.0809	0	0.05	0.2	0.3
-19.5809	0.064212	0.19078	0.24505	0.15997	-19.5809	0.00051	0.04936	0.20008	0.29992
-19.0809	0.064401	0.18979	0.24428	0.15959	-19.0809	0.000699	0.04837	0.19931	0.29954
-18.5809	0.064328	0.18871	0.24306	0.15903	-18.5809	0.000626	0.04729	0.19809	0.29898
-18.0809	0.064039	0.18768	0.24167	0.15842	-18.0809	0.000337	0.04626	0.1967	0.29837
-17.5809	0.063629	0.18674	0.24032	0.15781	-17.5809	-7.3e-05	0.04532	0.19535	0.29776
-17.0809	0.063182	0.18588	0.23925	0.15728	-17.0809	-0.00052	0.04446	0.19428	0.29723
-16.5809	0.062773	0.18518	0.23851	0.15684	-16.5809	-0.000929	0.04376	0.19354	0.29679
-16.0809	0.062382	0.18459	0.23801	0.15651	-16.0809	-0.00132	0.04317	0.19304	0.29646
-15.5809	0.062092	0.18413	0.23771	0.15624	-15.5809	-0.00161	0.04271	0.19274	0.29619
-15.0809	0.061903	0.18389	0.23765	0.15603	-15.0809	-0.001799	0.04247	0.19268	0.29598
-14.5809	0.06175	0.1838	0.23771	0.15585	-14.5809	-0.001952	0.04238	0.19274	0.2958
-14.0809	0.061609	0.18376	0.23774	0.15572	-14.0809	-0.002093	0.04234	0.19277	0.29567
-13.5809	0.06155	0.18373	0.23772	0.15567	-13.5809	-0.002152	0.04231	0.19275	0.29562
-13.0809	0.06154	0.18373	0.2377	0.15565	-13.0809	-0.002162	0.04231	0.19273	0.2956
-12.5809	0.061546	0.1838	0.23769	0.15562	-12.5809	-0.002156	0.04238	0.19272	0.29557
-12.0809	0.061619	0.18395	0.23766	0.15567	-12.0809	-0.002083	0.04253	0.19269	0.29562
-11.5809	0.061706	0.18416	0.23757	0.15583	-11.5809	-0.001996	0.04274	0.1926	0.29578
-11.0809	0.061757	0.18441	0.23764	0.15606	-11.0809	-0.001945	0.04299	0.19267	0.29601
-10.5809	0.0619	0.18472	0.23795	0.15633	-10.5809	-0.001802	0.0433	0.19298	0.29628
-10.0809	0.062077	0.18511	0.23845	0.15665	-10.0809	-0.001625	0.04369	0.19348	0.2966
-9.58094	0.062284	0.18559	0.23898	0.157	-9.58094	-0.001418	0.04417	0.19401	0.29695
-9.08094	0.062492	0.18615	0.23949	0.1573	-9.08094	-0.00121	0.04473	0.19452	0.29725
-8.58094	0.062748	0.1867	0.23985	0.15754	-8.58094	-0.000954	0.04528	0.19488	0.29749
-8.08094	0.063068	0.18716	0.24003	0.15775	-8.08094	-0.000634	0.04574	0.19506	0.2977
-7.58094	0.063369	0.1876	0.24011	0.15798	-7.58094	-0.000333	0.04618	0.19514	0.29793
-7.08094	0.063583	0.18804	0.24015	0.15822	-7.08094	-0.000119	0.04662	0.19518	0.29817
-6.58094	0.06385	0.18843	0.24019	0.15848	-6.58094	0.000148	0.04701	0.19522	0.29843
-6.08094	0.064212	0.18884	0.24032	0.15876	-6.08094	0.00051	0.04742	0.19535	0.29871
-5.58094	0.064643	0.18931	0.24052	0.15903	-5.58094	0.000941	0.04789	0.19555	0.29898
-5.08094	0.064967	0.18977	0.24081	0.15933	-5.08094	0.001265	0.04835	0.19584	0.29928
-4.58094	0.065221	0.19025	0.24119	0.15965	-4.58094	0.001519	0.04883	0.19622	0.2996
-4.08094	0.065486	0.19077	0.24157	0.16001	-4.08094	0.001784	0.04935	0.1966	0.29996
-3.58094	0.065755	0.19137	0.24203	0.16039	-3.58094	0.002053	0.04995	0.19706	0.30034
-3.08094	0.065954	0.19204	0.2426	0.1608	-3.08094	0.002252	0.05062	0.19763	0.30075
-2.58094	0.066074	0.19271	0.24326	0.16125	-2.58094	0.002372	0.05129	0.19829	0.3012
-2.08094	0.066172	0.19334	0.24383	0.16168	-2.08094	0.00247	0.05192	0.19886	0.30163
-1.58094	0.06636	0.19389	0.24432	0.1621	-1.58094	0.002658	0.05247	0.19935	0.30205
-1.08094	0.066758	0.19437	0.24479	0.16255	-1.08094	0.003056	0.05295	0.19982	0.3025
-0.58094	0.067306	0.19483	0.24523	0.163	-0.58094	0.003604	0.05341	0.20026	0.30295
-0.080941	0.067862	0.19535	0.24566	0.16338	-0.080941	0.00416	0.05393	0.20069	0.30333
0.41906	0.068391	0.19595	0.24612	0.16371	0.41906	0.004689	0.05453	0.20115	0.30366
0.91906	0.068905	0.19658	0.24657	0.16401	0.91906	0.005203	0.05516	0.2016	0.30396
1.41906	0.069369	0.19723	0.24701	0.16429	1.41906	0.005667	0.05581	0.20204	0.30424
1.91906	0.06982	0.19794	0.24744	0.16455	1.91906	0.006118	0.05652	0.20247	0.3045
2.41906	0.070225	0.19869	0.24783	0.16481	2.41906	0.006523	0.05727	0.20286	0.30476
2.91906	0.070592	0.19954	0.24824	0.1651	2.91906	0.00689	0.05812	0.20327	0.30505
3.41906	0.071033	0.20055	0.24868	0.16547	3.41906	0.007331	0.05913	0.20371	0.30542
3.91906	0.071552	0.2017	0.24919	0.16583	3.91906	0.00785	0.06028	0.20422	0.30578
4.41906	0.072106	0.2029	0.24982	0.16618	4.41906	0.008404	0.06148	0.20485	0.30613
4.91906	0.072613	0.20408	0.25045	0.16649	4.91906	0.008911	0.06266	0.20548	0.30644
5.41906	0.073162	0.20527	0.25104	0.16677	5.41906	0.00946	0.06385	0.20607	0.30672
5.91906	0.073762	0.2066	0.25153	0.16706	5.91906	0.01006	0.06518	0.20656	0.30701
6.41906	0.074307	0.20809	0.25199	0.1674	6.41906	0.010605	0.06667	0.20702	0.30735
6.91906	0.074795	0.20974	0.2524	0.16775	6.91906	0.011093	0.06832	0.20743	0.3077
7.41906	0.075203	0.21159	0.25275	0.16811	7.41906	0.011501	0.07017	0.20778	0.30806
7.91906	0.075496	0.21358	0.25304	0.16844	7.91906	0.011794	0.07216	0.20807	0.30839
8.41906	0.07565	0.21574	0.25335	0.16874	8.41906	0.011948	0.07432	0.20838	0.30869
8.91906	0.075739	0.21811	0.25368	0.16901	8.91906	0.012037	0.07669	0.20871	0.30896
9.41906	0.07598	0.22072	0.25408	0.16926	9.41906	0.012278	0.0793	0.20911	0.30921
9.91906	0.076412	0.22357	0.25444	0.1695	9.91906	0.01271	0.08215	0.20947	0.30945
10.4191	0.077024	0.22665	0.25478	0.16972	10.4191	0.013322	0.08523	0.20981	0.30967
10.9191	0.077617	0.22992	0.25513	0.16992	10.9191	0.013915	0.0885	0.21016	0.30987
11.4191	0.078115	0.23336	0.25546	0.17014	11.4191	0.014413	0.09194	0.21049	0.31009
11.9191	0.078566	0.23697	0.25583	0.1704	11.9191	0.014864	0.09555	0.21086	0.31035
12.4191	0.07904	0.2408	0.25621	0.17071	12.4191	0.015338	0.09938	0.21124	0.31066
12.9191	0.079353	0.24487	0.25661	0.17108	12.9191	0.015651	0.10345	0.21164	0.31103
13.4191	0.079608	0.24915	0.25705	0.17148	13.4191	0.015906	0.10773	0.21208	0.31143
13.9191	0.079888	0.2536	0.25755	0.17193	13.9191	0.016186	0.11218	0.21258	0.31188
14.4191	0.080293	0.25815	0.25808	0.1724	14.4191	0.016591	0.11673	0.21311	0.31235
14.9191	0.080876	0.26274	0.25862	0.17284	14.9191	0.017174	0.12132	0.21365	0.31279
15.4191	0.08161	0.26735	0.25911	0.17323	15.4191	0.017908	0.12593	0.21414	0.31318
15.9191	0.082438	0.27197	0.25957	0.17363	15.9191	0.018736	0.13055	0.2146	0.31358
16.4191	0.083349	0.27661	0.26003	0.17403	16.4191	0.019647	0.13519	0.21506	0.31398
16.9191	0.084389	0.28118	0.26043	0.17442	16.9191	0.020687	0.13976	0.21546	0.31437
17.4191	0.085455	0.28565	0.26078	0.17478	17.4191	0.021753	0.14423	0.21581	0.31473
17.9191	0.086386	0.29	0.26113	0.17509	17.9191	0.022684	0.14858	0.21616	0.31504
18.4191	0.087063	0.2942	0.26159	0.17538	18.4191	0.023361	0.15278	0.21662	0.31533
18.9191	0.087534	0.29821	0.26209	0.17568	18.9191	0.023832	0.15679	0.21712	0.31563
19.4191	0.088053	0.30195	0.26267	0.17598	19.4191	0.024351	0.16053	0.2177	0.31593
19.9191	0.088663	0.30545	0.26326	0.17631	19.9191	0.024961	0.16403	0.21829	0.31626
20.4191	0.089373	0.30869	0.26384	0.17667	20.4191	0.025671	0.16727	0.21887	0.31662
20.9191	0.090074	0.31159	0.26438	0.17703	20.9191	0.026372	0.17017	0.21941	0.31698
21.4191	0.090855	0.31418	0.26489	0.17738	21.4191	0.027153	0.17276	0.21992	0.31733
21.9191	0.091677	0.31654	0.2653	0.17775	21.9191	0.027975	0.17512	0.22033	0.3177
22.4191	0.092464	0.3187	0.26564	0.17812	22.4191	0.028762	0.17728	0.22067	0.31807
22.9191	0.093324	0.3207	0.266	0.17852	22.9191	0.029622	0.17928	0.22103	0.31847
23.4191	0.094143	0.3225	0.26647	0.17891	23.4191	0.030441	0.18108	0.2215	0.31886
23.9191	0.094805	0.32408	0.26706	0.17925	23.9191	0.031103	0.18266	0.22209	0.3192
24.4191	0.095398	0.32544	0.26769	0.17954	24.4191	0.031696	0.18402	0.22272	0.31949
24.9191	0.096016	0.32661	0.26833	0.17983	24.9191	0.032314	0.18519	0.22336	0.31978
25.4191	0.096785	0.32764	0.26901	0.1801	25.4191	0.033083	0.18622	0.22404	0.32005
25.9191	0.097423	0.32851	0.26972	0.18037	25.9191	0.033721	0.18709	0.22475	0.32032
26.4191	0.09786	0.32919	0.27041	0.18062	26.4191	0.034158	0.18777	0.22544	0.32057
26.9191	0.098384	0.32974	0.27108	0.18087	26.9191	0.034682	0.18832	0.22611	0.32082
27.4191	0.099046	0.33025	0.27175	0.18112	27.4191	0.035344	0.18883	0.22678	0.32107
27.9191	0.099769	0.33072	0.2724	0.18138	27.9191	0.036067	0.1893	0.22743	0.32133
28.4191	0.10053	0.33112	0.27303	0.18164	28.4191	0.036828	0.1897	0.22806	0.32159
28.9191	0.10129	0.33141	0.27366	0.18197	28.9191	0.037588	0.18999	0.22869	0.32192
29.4191	0.10221	0.33167	0.27423	0.18238	29.4191	0.038508	0.19025	0.22926	0.32233
29.9191	0.10334	0.33193	0.27474	0.18284	29.9191	0.039638	0.19051	0.22977	0.32279
30.4191	0.10461	0.33219	0.27521	0.18329	30.4191	0.040908	0.19077	0.23024	0.32324
30.9191	0.10588	0.33243	0.27574	0.18374	30.9191	0.042178	0.19101	0.23077	0.32369
31.4191	0.10701	0.33265	0.27637	0.18418	31.4191	0.043308	0.19123	0.2314	0.32413
31.9191	0.10812	0.33292	0.27699	0.18461	31.9191	0.044418	0.1915	0.23202	0.32456
32.4191	0.10921	0.33326	0.2777	0.18502	32.4191	0.045508	0.19184	0.23273	0.32497
32.9191	0.11029	0.33364	0.27847	0.18543	32.9191	0.046588	0.19222	0.2335	0.32538
33.4191	0.11132	0.33399	0.27928	0.18585	33.4191	0.047618	0.19257	0.23431	0.3258
33.9191	0.11217	0.33431	0.28014	0.18627	33.9191	0.048468	0.19289	0.23517	0.32622
34.4191	0.11312	0.33467	0.28102	0.18667	34.4191	0.049418	0.19325	0.23605	0.32662
34.9191	0.11423	0.33507	0.2819	0.18703	34.9191	0.050528	0.19365	0.23693	0.32698
35.4191	0.11534	0.33547	0.28276	0.1873	35.4191	0.051638	0.19405	0.23779	0.32725
35.9191	0.11639	0.33585	0.28362	0.18754	35.9191	0.052688	0.19443	0.23865	0.32749
36.4191	0.11736	0.33627	0.28452	0.18776	36.4191	0.053658	0.19485	0.23955	0.32771
36.9191	0.11815	0.33677	0.28552	0.18799	36.9191	0.054448	0.19535	0.24055	0.32794
37.4191	0.11874	0.33737	0.28659	0.18826	37.4191	0.055038	0.19595	0.24162	0.32821
37.9191	0.11925	0.33801	0.28788	0.1886	37.9191	0.055548	0.19659	0.24291	0.32855
38.4191	0.11972	0.33862	0.28936	0.189	38.4191	0.056018	0.1972	0.24439	0.32895
38.9191	0.12024	0.33924	0.29107	0.18945	38.9191	0.056538	0.19782	0.2461	0.3294
39.4191	0.12082	0.3399	0.29295	0.18995	39.4191	0.057118	0.19848	0.24798	0.3299
39.9191	0.12152	0.34057	0.29493	0.19048	39.9191	0.057818	0.19915	0.24996	0.33043
40.4191	0.12225	0.3412	0.297	0.19102	40.4191	0.058548	0.19978	0.25203	0.33097
40.9191	0.12301	0.34179	0.2991	0.19151	40.9191	0.059308	0.20037	0.25413	0.33146
41.4191	0.12371	0.34239	0.30127	0.19194	41.4191	0.060008	0.20097	0.2563	0.33189
41.9191	0.12433	0.34303	0.30348	0.19232	41.9191	0.060628	0.20161	0.25851	0.33227
42.4191	0.12486	0.34371	0.30571	0.1927	42.4191	0.061158	0.20229	0.26074	0.33265
42.9191	0.12529	0.3444	0.30809	0.19308	42.9191	0.061588	0.20298	0.26312	0.33303
43.4191	0.12569	0.3451	0.31062	0.19348	43.4191	0.061988	0.20368	0.26565	0.33343
43.9191	0.12609	0.34584	0.31331	0.19391	43.9191	0.062388	0.20442	0.26834	0.33386
44.4191	0.12648	0.34659	0.31617	0.19436	44.4191	0.062778	0.20517	0.2712	0.33431
44.9191	0.12698	0.34729	0.31912	0.1948	44.9191	0.063278	0.20587	0.27415	0.33475
45.4191	0.12761	0.34795	0.32212	0.19522	45.4191	0.063908	0.20653	0.27715	0.33517
45.9191	0.12824	0.34857	0.3251	0.19564	45.9191	0.064538	0.20715	0.28013	0.33559
46.4191	0.12878	0.34921	0.328	0.19607	46.4191	0.065078	0.20779	0.28303	0.33602
46.9191	0.12913	0.34986	0.33088	0.19656	46.9191	0.065428	0.20844	0.28591	0.33651
47.4191	0.12929	0.35049	0.33369	0.19713	47.4191	0.065588	0.20907	0.28872	0.33708
47.9191	0.12942	0.35111	0.33641	0.19771	47.9191	0.065718	0.20969	0.29144	0.33766
48.4191	0.1296	0.3517	0.33904	0.19827	48.4191	0.065898	0.21028	0.29407	0.33822
48.9191	0.12982	0.35232	0.3416	0.19878	48.9191	0.066118	0.2109	0.29663	0.33873
49.4191	0.13004	0.35298	0.3441	0.19921	49.4191	0.066338	0.21156	0.29913	0.33916
49.9191	0.13029	0.35365	0.34654	0.19959	49.9191	0.066588	0.21223	0.30157	0.33954
50.4191	0.13067	0.35432	0.34895	0.19993	50.4191	0.066968	0.2129	0.30398	0.33988
50.9191	0.1312	0.35497	0.35128	0.20027	50.9191	0.067498	0.21355	0.30631	0.34022
51.4191	0.13187	0.3556	0.35341	0.2006	51.4191	0.068168	0.21418	0.30844	0.34055
51.9191	0.13253	0.35621	0.35539	0.20094	51.9191	0.068828	0.21479	0.31042	0.34089
52.4191	0.13317	0.35681	0.35721	0.2013	52.4191	0.069468	0.21539	0.31224	0.34125
52.9191	0.13379	0.35742	0.35886	0.2017	52.9191	0.070088	0.216	0.31389	0.34165
53.4191	0.13434	0.35809	0.36036	0.20214	53.4191	0.070638	0.21667	0.31539	0.34209
53.9191	0.13492	0.35878	0.36171	0.20262	53.9191	0.071218	0.21736	0.31674	0.34257
54.4191	0.13562	0.35946	0.36295	0.2031	54.4191	0.071918	0.21804	0.31798	0.34305
54.9191	0.13637	0.36014	0.36412	0.20356	54.9191	0.072668	0.21872	0.31915	0.34351
55.4191	0.13722	0.36089	0.36525	0.204	55.4191	0.073518	0.21947	0.32028	0.34395
55.9191	0.13823	0.36164	0.36628	0.20445	55.9191	0.074528	0.22022	0.32131	0.3444
56.4191	0.13922	0.36235	0.36719	0.2049	56.4191	0.075518	0.22093	0.32222	0.34485
56.9191	0.1401	0.36301	0.36796	0.20539	56.9191	0.076398	0.22159	0.32299	0.34534
57.4191	0.1409	0.36363	0.36857	0.20595	57.4191	0.077198	0.22221	0.3236	0.3459
57.9191	0.14167	0.3643	0.36905	0.20658	57.9191	0.077968	0.22288	0.32408	0.34653
58.4191	0.14241	0.36499	0.36943	0.20728	58.4191	0.078708	0.22357	0.32446	0.34723
58.9191	0.14315	0.36568	0.36976	0.20807	58.9191	0.079448	0.22426	0.32479	0.34802
59.4191	0.14395	0.36637	0.37007	0.20892	59.4191	0.080248	0.22495	0.3251	0.34887
59.9191	0.14481	0.36708	0.37041	0.20984	59.9191	0.081108	0.22566	0.32544	0.34979
60.4191	0.14574	0.36785	0.37074	0.21085	60.4191	0.082038	0.22643	0.32577	0.3508
60.9191	0.14679	0.36868	0.37103	0.21196	60.9191	0.083088	0.22726	0.32606	0.35191
61.4191	0.14798	0.36958	0.37133	0.21315	61.4191	0.084278	0.22816	0.32636	0.3531
61.9191	0.14936	0.37053	0.37167	0.21441	61.9191	0.085658	0.22911	0.3267	0.35436
62.4191	0.15081	0.37151	0.37203	0.2157	62.4191	0.087108	0.23009	0.32706	0.35565
62.9191	0.15219	0.37254	0.37242	0.21706	62.9191	0.088488	0.23112	0.32745	0.35701
63.4191	0.15362	0.3735	0.3728	0.21847	63.4191	0.089918	0.23208	0.32783	0.35842
63.9191	0.15512	0.37436	0.37316	0.21993	63.9191	0.091418	0.23294	0.32819	0.35988
64.4191	0.15663	0.37518	0.37351	0.22146	64.4191	0.092928	0.23376	0.32854	0.36141
64.9191	0.15821	0.376	0.37385	0.22304	64.9191	0.094508	0.23458	0.32888	0.36299
65.4191	0.15987	0.37685	0.37419	0.22466	65.4191	0.096168	0.23543	0.32922	0.36461
65.9191	0.16169	0.37773	0.37453	0.22633	65.9191	0.097988	0.23631	0.32956	0.36628
66.4191	0.16358	0.37863	0.37497	0.2281	66.4191	0.099878	0.23721	0.33	0.36805
66.9191	0.16548	0.37959	0.37546	0.22997	66.9191	0.101778	0.23817	0.33049	0.36992
67.4191	0.16737	0.38063	0.376	0.23195	67.4191	0.103668	0.23921	0.33103	0.3719
67.9191	0.16926	0.38171	0.37656	0.234	67.9191	0.105558	0.24029	0.33159	0.37395
68.4191	0.17124	0.38275	0.37704	0.23616	68.4191	0.107538	0.24133	0.33207	0.37611
68.9191	0.17327	0.38374	0.37749	0.23841	68.9191	0.109568	0.24232	0.33252	0.37836
69.4191	0.17534	0.38463	0.37798	0.24071	69.4191	0.111638	0.24321	0.33301	0.38066
69.9191	0.17741	0.38546	0.37853	0.24306	69.9191	0.113708	0.24404	0.33356	0.38301
70.4191	0.17948	0.38625	0.37907	0.24545	70.4191	0.115778	0.24483	0.3341	0.3854
70.9191	0.18163	0.38708	0.37958	0.24789	70.9191	0.117928	0.24566	0.33461	0.38784
71.4191	0.18385	0.38799	0.38005	0.25038	71.4191	0.120148	0.24657	0.33508	0.39033
71.9191	0.18609	0.38898	0.38048	0.25289	71.9191	0.122388	0.24756	0.33551	0.39284
72.4191	0.18834	0.39002	0.3809	0.25539	72.4191	0.124638	0.2486	0.33593	0.39534
72.9191	0.19061	0.39108	0.38133	0.25785	72.9191	0.126908	0.24966	0.33636	0.3978
73.4191	0.1929	0.39218	0.38174	0.26023	73.4191	0.129198	0.25076	0.33677	0.40018
73.9191	0.1952	0.39333	0.38217	0.26253	73.9191	0.131498	0.25191	0.3372	0.40248
74.4191	0.19744	0.39449	0.38259	0.26476	74.4191	0.133738	0.25307	0.33762	0.40471
74.9191	0.1997	0.39562	0.38296	0.26689	74.9191	0.135998	0.2542	0.33799	0.40684
75.4191	0.20203	0.39673	0.38334	0.26892	75.4191	0.138328	0.25531	0.33837	0.40887
75.9191	0.20444	0.39781	0.38369	0.27084	75.9191	0.140738	0.25639	0.33872	0.41079
76.4191	0.2069	0.39892	0.38399	0.27265	76.4191	0.143198	0.2575	0.33902	0.4126
76.9191	0.2094	0.40009	0.38435	0.27437	76.9191	0.145698	0.25867	0.33938	0.41432
77.4191	0.21197	0.40122	0.38477	0.27602	77.4191	0.148268	0.2598	0.3398	0.41597
77.9191	0.21458	0.40232	0.38516	0.27758	77.9191	0.150878	0.2609	0.34019	0.41753
78.4191	0.21721	0.40345	0.3855	0.27902	78.4191	0.153508	0.26203	0.34053	0.41897
78.9191	0.21988	0.40453	0.38584	0.28032	78.9191	0.156178	0.26311	0.34087	0.42027
79.4191	0.22253	0.40556	0.38618	0.28153	79.4191	0.158828	0.26414	0.34121	0.42148
79.9191	0.22528	0.40656	0.38655	0.2827	79.9191	0.161578	0.26514	0.34158	0.42265
80.4191	0.22811	0.40761	0.38691	0.28379	80.4191	0.164408	0.26619	0.34194	0.42374
80.9191	0.23089	0.40872	0.38721	0.28475	80.9191	0.167188	0.2673	0.34224	0.4247
81.4191	0.23358	0.40987	0.38749	0.28559	81.4191	0.169878	0.26845	0.34252	0.42554
81.9191	0.23624	0.41095	0.38779	0.28631	81.9191	0.172538	0.26953	0.34282	0.42626
82.4191	0.23892	0.41192	0.38814	0.28691	82.4191	0.175218	0.2705	0.34317	0.42686
82.9191	0.24168	0.41275	0.38856	0.28741	82.9191	0.177978	0.27133	0.34359	0.42736
83.4191	0.24448	0.41347	0.389	0.28785	83.4191	0.180778	0.27205	0.34403	0.4278
83.9191	0.24732	0.41412	0.38944	0.28822	83.9191	0.183618	0.2727	0.34447	0.42817
84.4191	0.25023	0.41471	0.38988	0.28854	84.4191	0.186528	0.27329	0.34491	0.42849
84.9191	0.25316	0.41528	0.39033	0.28885	84.9191	0.189458	0.27386	0.34536	0.4288
85.4191	0.2561	0.4158	0.39071	0.28913	85.4191	0.192398	0.27438	0.34574	0.42908
85.9191	0.25899	0.41632	0.39107	0.28942	85.9191	0.195288	0.2749	0.3461	0.42937
86.4191	0.26186	0.41688	0.39144	0.28972	86.4191	0.198158	0.27546	0.34647	0.42967
86.9191	0.26474	0.41747	0.39186	0.29002	86.9191	0.201038	0.27605	0.34689	0.42997
87.4191	0.26762	0.41812	0.39234	0.29032	87.4191	0.203918	0.2767	0.34737	0.43027
87.9191	0.27048	0.41871	0.39285	0.29064	87.9191	0.206778	0.27729	0.34788	0.43059
88.4191	0.27324	0.41918	0.39336	0.29097	88.4191	0.209538	0.27776	0.34839	0.43092
88.9191	0.27595	0.41954	0.39387	0.29131	88.9191	0.212248	0.27812	0.3489	0.43126
89.4191	0.27875	0.4198	0.3944	0.29165	89.4191	0.215048	0.27838	0.34943	0.4316
89.9191	0.28163	0.42	0.3949	0.29201	89.9191	0.217928	0.27858	0.34993	0.43196
90.4191	0.28455	0.42024	0.39538	0.2924	90.4191	0.220848	0.27882	0.35041	0.43235
90.9191	0.28746	0.42055	0.39586	0.29278	90.9191	0.223758	0.27913	0.35089	0.43273
91.4191	0.29036	0.42089	0.39628	0.29317	91.4191	0.226658	0.27947	0.35131	0.43312
91.9191	0.29327	0.42124	0.39668	0.29355	91.9191	0.229568	0.27982	0.35171	0.4335
92.4191	0.29611	0.42163	0.39709	0.29394	92.4191	0.232408	0.28021	0.35212	0.43389
92.9191	0.29891	0.42204	0.39752	0.29436	92.9191	0.235208	0.28062	0.35255	0.43431
93.4191	0.30167	0.42244	0.39799	0.29481	93.4191	0.237968	0.28102	0.35302	0.43476
93.9191	0.30435	0.42283	0.39849	0.2953	93.9191	0.240648	0.28141	0.35352	0.43525
94.4191	0.30699	0.42321	0.39901	0.29576	94.4191	0.243288	0.28179	0.35404	0.43571
94.9191	0.30956	0.42351	0.39952	0.29617	94.9191	0.245858	0.28209	0.35455	0.43612
95.4191	0.31203	0.42372	0.39997	0.29655	95.4191	0.248328	0.2823	0.355	0.4365
95.9191	0.31449	0.42388	0.40036	0.29692	95.9191	0.250788	0.28246	0.35539	0.43687
96.4191	0.31693	0.42402	0.40074	0.29727	96.4191	0.253228	0.2826	0.35577	0.43722
96.9191	0.31937	0.42418	0.4011	0.29763	96.9191	0.255668	0.28276	0.35613	0.43758
97.4191	0.32181	0.42434	0.40144	0.29796	97.4191	0.258108	0.28292	0.35647	0.43791
97.9191	0.3242	0.42451	0.40181	0.29825	97.9191	0.260498	0.28309	0.35684	0.4382
98.4191	0.32652	0.42465	0.40222	0.29854	98.4191	0.262818	0.28323	0.35725	0.43849
98.9191	0.3288	0.42476	0.40263	0.29883	98.9191	0.265098	0.28334	0.35766	0.43878
99.4191	0.33099	0.4249	0.40303	0.29914	99.4191	0.267288	0.28348	0.35806	0.43909
99.9191	0.3331	0.42514	0.40347	0.29945	99.9191	0.269398	0.28372	0.3585	0.4394
100.419	0.33511	0.42551	0.4039	0.29977	100.419	0.271408	0.28409	0.35893	0.43972
100.919	0.33706	0.42597	0.40428	0.3001	100.919	0.273358	0.28455	0.35931	0.44005
101.419	0.33893	0.42647	0.40466	0.30044	101.419	0.275228	0.28505	0.35969	0.44039
101.919	0.34075	0.42703	0.40497	0.30079	101.919	0.277048	0.28561	0.36	0.44074
102.419	0.34246	0.42765	0.40522	0.30113	102.419	0.278758	0.28623	0.36025	0.44108
102.919	0.34406	0.42833	0.40548	0.30143	102.919	0.280358	0.28691	0.36051	0.44138
103.419	0.34564	0.42906	0.40575	0.30171	103.419	0.281938	0.28764	0.36078	0.44166
103.919	0.34716	0.42983	0.40603	0.30196	103.919	0.283458	0.28841	0.36106	0.44191
104.419	0.34857	0.43064	0.4063	0.30221	104.419	0.284868	0.28922	0.36133	0.44216
104.919	0.34991	0.43149	0.40653	0.30243	104.919	0.286208	0.29007	0.36156	0.44238
105.419	0.35117	0.4324	0.4068	0.30264	105.419	0.287468	0.29098	0.36183	0.44259
105.919	0.35236	0.43336	0.40716	0.30284	105.919	0.288658	0.29194	0.36219	0.44279
106.419	0.35344	0.43439	0.40751	0.30305	106.419	0.289738	0.29297	0.36254	0.443
106.919	0.35433	0.43548	0.4079	0.30328	106.919	0.290628	0.29406	0.36293	0.44323
107.419	0.35502	0.43661	0.40833	0.30353	107.419	0.291318	0.29519	0.36336	0.44348
107.919	0.35564	0.43771	0.40878	0.30381	107.919	0.291938	0.29629	0.36381	0.44376
108.419	0.35618	0.43874	0.40924	0.30412	108.419	0.292478	0.29732	0.36427	0.44407
108.919	0.35664	0.43964	0.40969	0.30444	108.919	0.292938	0.29822	0.36472	0.44439
109.419	0.35699	0.44045	0.41012	0.3048	109.419	0.293288	0.29903	0.36515	0.44475
109.919	0.35721	0.4412	0.41053	0.30518	109.919	0.293508	0.29978	0.36556	0.44513
110.419	0.35733	0.44188	0.41096	0.30555	110.419	0.293628	0.30046	0.36599	0.4455
110.919	0.35739	0.44254	0.41136	0.30592	110.919	0.293688	0.30112	0.36639	0.44587
111.419	0.35738	0.44315	0.41172	0.30628	111.419	0.293678	0.30173	0.36675	0.44623
111.919	0.3573	0.44371	0.41208	0.30666	111.919	0.293598	0.30229	0.36711	0.44661
112.419	0.35709	0.44419	0.41249	0.30703	112.419	0.293388	0.30277	0.36752	0.44698
112.919	0.35677	0.44461	0.41295	0.3074	112.919	0.293068	0.30319	0.36798	0.44735
113.419	0.35633	0.44497	0.41342	0.30775	113.419	0.292628	0.30355	0.36845	0.4477
113.919	0.35581	0.44524	0.41384	0.3081	113.919	0.292108	0.30382	0.36887	0.44805
114.419	0.35514	0.44544	0.41419	0.30846	114.419	0.291438	0.30402	0.36922	0.44841
114.919	0.35436	0.44555	0.41458	0.30883	114.919	0.290658	0.30413	0.36961	0.44878
115.419	0.35352	0.44556	0.41494	0.30918	115.419	0.289818	0.30414	0.36997	0.44913
115.919	0.35276	0.44555	0.41526	0.30958	115.919	0.289058	0.30413	0.37029	0.44953
116.419	0.352	0.44557	0.41546	0.31007	116.419	0.288298	0.30415	0.37049	0.45002
116.919	0.35108	0.44551	0.41566	0.31055	116.919	0.287378	0.30409	0.37069	0.4505
117.419	0.35013	0.44538	0.41604	0.31093	117.419	0.286428	0.30396	0.37107	0.45088
117.919	0.34903	0.44506	0.41659	0.3113	117.919	0.285328	0.30364	0.37162	0.45125
118.419	0.34775	0.44467	0.417	0.31187	118.419	0.284048	0.30325	0.37203	0.45182
118.919	0.34645	0.44416	0.41729	0.31229	118.919	0.282748	0.30274	0.37232	0.45224
119.419	0.34483	0.44363	0.41793	0.31253	119.419	0.281128	0.30221	0.37296	0.45248
119.919	0.34312	0.4431	0.41825	0.31274	119.919	0.279418	0.30168	0.37328	0.45269

## Sheet: figure-2
panel A-B						panel C						panel D
Average from Lot N1 to Lot N6						Storage for 7 days at different temepratures						Turbidty for IgG
	pre-freeze-drying		post-freeze-drying				--		TRE-10%				pre-freeze-drying		post-freeze-drying
	A550		A550				A550		A550				A350		A350
	avg	std	avg	stdev		storage (T)	avg	stdev	avg	stdev			avg	stdev	avg	stdev
-	0.509667	0.247029	1.12233	0.39		4	1.44567	0.265255	0.727667	0.115932		-	0.05	0.035	0.62	0.00351188
GLU-2.5%	0.487833	0.236513	0.876444	0.343528		22	1.49733	0.225531	0.773333	0.141001		GLU 10%	0.04	0.005	0.06	0.00057735
GLU-5%	0.472	0.224399	0.667389	0.253345		37	1.766	0.479801	0.851	0.16217		SUC 10%	0.045	0.0054	0.06	0.00251661
GLU-10%	0.444556	0.213265	0.486389	0.196094		60	2.201	0.0511175	0.964	0.0571927		TRE 10%	0.05	0.0047	0.05	0.00351188
SUC-2.5%	0.487944	0.237002	0.883167	0.289762
SUC-5%	0.477944	0.224384	0.685389	0.2794
SUC-10%	0.451611	0.20767	0.506889	0.206457
TRE-2.5%	0.492056	0.238728	0.873778	0.351587
TRE-5%	0.467833	0.225201	0.748111	0.30003
TRE-10%	0.444056	0.213125	0.574611	0.232303

## Sheet: figure-3
panel A						panel B						panel C																		panel D
freeze-dried plasma, representative full spectra (avg)						representative inverted normalized 2nd der. spectra (avg)						freeze-dried plasma, protein secondary structure																		PCA (Plots scores )
	--	10% GLU	10% SUC	10% TRE			--	10% GLU	10% SUC	10% TRE			0% TRE		2.5% TRE		5% TRE		10% TRE		--		10% GLU		10% SUC		10% TRE			--		10% GLU		10% SUC		10% TRE
wavenumber (cm-1)	A (a.u.)	A (a.u.)	A (a.u.)	A (a.u.)		wavenumber (cm-1)	A (a.u.)	A (a.u.)	A (a.u.)	A (a.u.)			avg	stdev	avg	stdev	avg	stdev	avg	stdev	avg	stdev	avg	stdev	avg	stdev	avg	stdev		--1	--2	GLU-1	GLU-2	SUC-1	SUC-2	TRE-1	TRE-2
651.822	1.31669	0.809973	1.00658	1.06436		1598.7	0.0857058	0.115993	0.1518	0.176654		b-sheet/a-helix ratio (a.u.)	0.654572	0.0376201	0.421538	0.0218237	0.370686	0.0280656	0.315743	0.0558639	0.800626	0.122445	0.328328	0.0726774	0.29908	0.121846	0.324383	0.0330344		0.0793734	-0.0711426	0.137183	0.00517818	-0.00271297	0.0115518	-0.0508687	0.0180511
653.75	1.31649	0.801907	1.00697	1.06355		1600.63	0.0480903	0.0855733	0.123467	0.145051																				-0.132201	-0.0160214	0.123213	0.00243212	0.00179076	0.0132938	-0.0736935	0.0127284
655.679	1.31499	0.791328	1.0022	1.05807		1602.56	0.0193457	0.0581843	0.102558	0.125511																				-0.121871	-0.0197289	0.11646	0.000372968	-0.00991608	0.0224809	-0.0487455	0.0231692
657.607	1.31159	0.782595	0.999589	1.05493		1604.48	0.000962692	0.0323307	0.0841436	0.11014																				-0.0227917	-0.0447506	0.129385	0.00364644	-0.000363741	0.0124647	-0.056965	0.0183108
659.536	1.31146	0.777568	0.995685	1.05104		1606.41	0	0.0106833	0.0719656	0.112842																				-0.127592	-0.017676	0.119652	0.00134645	-0.000363741	0.0124647	-0.0616191	0.0155514
661.464	1.31129	0.773384	0.990141	1.04788		1608.34	0.0100924	0	0.0591712	0.0967829																				-0.0624172	-0.0347435	0.120421	0.00129282	0.000736351	0.012889	-0.0560921	0.0168382
663.393	1.30947	0.769262	0.987091	1.04797		1610.27	0.0337239	0.000409312	0.0527629	0.0808336
665.321	1.30615	0.764504	0.981937	1.04377		1612.2	0.0628386	0.00294146	0.0482715	0.0643069
667.25	1.3005	0.759961	0.978522	1.03678		1614.13	0.0947514	0.00843961	0.0474103	0.0546557
669.178	1.29444	0.755467	0.977841	1.03116		1616.06	0.132476	0.0184792	0.0499963	0.0495166
671.106	1.28815	0.751826	0.972983	1.02723		1617.98	0.181195	0.0362067	0.0607102	0.0566171
673.035	1.2816	0.747635	0.965268	1.02176		1619.91	0.248735	0.0662174	0.0850147	0.0803242
674.963	1.27489	0.742562	0.961237	1.01619		1621.84	0.343566	0.115042	0.133541	0.126493
676.892	1.26864	0.736641	0.957173	1.00917		1623.77	0.462969	0.174704	0.198424	0.191431
678.82	1.26169	0.731789	0.952316	1.00188		1625.7	0.588661	0.242282	0.268358	0.269146
680.749	1.25593	0.727888	0.948317	0.996665		1627.63	0.701864	0.315941	0.3337	0.339634
682.677	1.25074	0.723196	0.943074	0.992101		1629.55	0.797096	0.390677	0.396631	0.406519
684.606	1.24521	0.720443	0.941653	0.989585		1631.48	0.862319	0.45787	0.450419	0.446941
686.534	1.24017	0.717477	0.940425	0.987509		1633.41	0.893732	0.499344	0.489858	0.476366
688.463	1.23589	0.714137	0.936397	0.985271		1635.34	0.893599	0.502844	0.504983	0.500201
690.391	1.23403	0.713795	0.932506	0.985353		1637.27	0.865245	0.490665	0.505746	0.513848
692.32	1.23444	0.715113	0.930637	0.986888		1639.2	0.824486	0.48331	0.508843	0.528964
694.248	1.23558	0.714684	0.92855	0.987723		1641.12	0.806125	0.48521	0.520675	0.541993
696.177	1.23736	0.714037	0.925933	0.98934		1643.05	0.825473	0.51956	0.556799	0.570703
698.105	1.23919	0.714075	0.921491	0.991029		1644.98	0.87177	0.600235	0.625857	0.629323
700.033	1.23848	0.713725	0.915784	0.991792		1646.91	0.929076	0.712571	0.721497	0.727436
701.962	1.23363	0.711848	0.909669	0.992521		1648.84	0.974379	0.833502	0.822677	0.822922
703.89	1.22463	0.707032	0.901675	0.991165		1650.77	1	0.939964	0.918766	0.909532
705.819	1.21257	0.69984	0.892439	0.985461		1652.7	0.990665	1	0.986092	0.97711
707.747	1.20002	0.691763	0.884207	0.976443		1654.62	0.934806	0.991831	1	1
709.676	1.18869	0.682835	0.879751	0.967249		1656.55	0.834685	0.909537	0.952035	0.970573
711.604	1.1791	0.673639	0.874781	0.957905		1658.48	0.697653	0.765803	0.847261	0.898605
713.533	1.1704	0.664635	0.86726	0.949112		1660.41	0.52694	0.595471	0.700266	0.774013
715.461	1.16282	0.65514	0.858213	0.941284		1662.34	0.350812	0.418578	0.528585	0.59623
717.39	1.15653	0.647364	0.850538	0.935033		1664.27	0.213983	0.256274	0.364037	0.420515
719.318	1.15129	0.640858	0.84188	0.92981		1666.19	0.108091	0.135079	0.220155	0.259883
721.247	1.14599	0.633993	0.832399	0.925067		1668.12	0.0443914	0.0664345	0.123087	0.15846
723.175	1.14015	0.628188	0.825923	0.921656		1670.05	0.0326667	0.0425126	0.080255	0.105453
725.104	1.13502	0.622446	0.820253	0.916964		1671.98	0.0553528	0.042407	0.0680074	0.0697089
727.032	1.12966	0.616784	0.814712	0.911506		1673.91	0.0953457	0.0557111	0.0780915	0.0708912
728.96	1.12433	0.612239	0.808302	0.908084		1675.84	0.148789	0.0785928	0.10664	0.111246
730.889	1.12041	0.608603	0.803451	0.905049		1677.77	0.20275	0.106625	0.139284	0.156982
732.817	1.11707	0.605507	0.799935	0.900476		1679.69	0.251042	0.133567	0.171479	0.197591
734.746	1.11444	0.602807	0.79663	0.895956		1681.62	0.286264	0.158514	0.196559	0.22947
736.674	1.11305	0.601081	0.795651	0.893204		1683.55	0.293463	0.169648	0.192548	0.211866
738.603	1.11325	0.599468	0.794835	0.891451		1685.48	0.305411	0.170463	0.194689	0.221899
740.531	1.11368	0.596812	0.79148	0.886814		1687.41	0.310082	0.167092	0.19847	0.220935
742.46	1.11258	0.594787	0.787618	0.880093		1689.34	0.294206	0.152981	0.185905	0.200503
744.388	1.1099	0.593032	0.783359	0.873777		1691.27	0.257032	0.123324	0.14579	0.152444
746.317	1.10542	0.590463	0.777888	0.868526		1693.19	0.209581	0.0937302	0.09798	0.0908272
748.245	1.09979	0.587655	0.773561	0.86443		1695.12	0.151214	0.0645494	0.0492432	0.0334932
750.174	1.09375	0.584075	0.766957	0.859745		1697.05	0.0958532	0.0434024	0.01508	0.00682818
752.102	1.0864	0.581801	0.758007	0.854653		1698.98	0.0585803	0.0367126	0	0
754.03	1.07873	0.582056	0.75142	0.849845		1700.91	0.0420453	0.0466112	0.00372246	0.00595662
755.959	1.07292	0.583336	0.746312	0.845425
757.888	1.06856	0.585497	0.74065	0.840976
759.816	1.06381	0.589629	0.735198	0.837294
761.744	1.05931	0.596336	0.732839	0.835786
763.673	1.05644	0.604233	0.728931	0.834636
765.601	1.05344	0.610466	0.721992	0.831642
767.53	1.04969	0.614709	0.71779	0.829365
769.458	1.04622	0.615857	0.715832	0.82863
771.387	1.04337	0.611508	0.71351	0.827467
773.315	1.04069	0.601852	0.711723	0.826151
775.244	1.03726	0.588203	0.709446	0.825311
777.172	1.0335	0.571637	0.705127	0.823238
779.101	1.02953	0.555035	0.700931	0.820184
781.029	1.02537	0.540947	0.698687	0.819551
782.957	1.02144	0.52911	0.696059	0.820159
784.886	1.01773	0.520043	0.692856	0.820699
786.814	1.01421	0.513477	0.689564	0.823002
788.743	1.01092	0.508153	0.686298	0.826371
790.671	1.00756	0.503434	0.683953	0.830223
792.6	1.00431	0.49964	0.681669	0.835691
794.528	1.00145	0.496715	0.679672	0.844305
796.457	0.99922	0.494313	0.677481	0.856814
798.385	0.997228	0.492604	0.676642	0.871574
800.314	0.995922	0.490989	0.677483	0.884902
802.242	0.995209	0.488793	0.67649	0.890668
804.171	0.993354	0.486827	0.673398	0.884668
806.099	0.991379	0.485984	0.671657	0.8682
808.028	0.989723	0.48515	0.672542	0.845524
809.956	0.988344	0.484254	0.673145	0.822263
811.885	0.987674	0.4841	0.674822	0.80515
813.813	0.987658	0.483849	0.677797	0.794874
815.741	0.987242	0.483052	0.680701	0.787706
817.67	0.986054	0.482483	0.684638	0.784625
819.598	0.985156	0.482571	0.689765	0.784374
821.527	0.985178	0.483741	0.698097	0.785776
823.455	0.985465	0.48553	0.710036	0.788863
825.384	0.985638	0.487022	0.721458	0.791671
827.312	0.985538	0.48854	0.730754	0.794678
829.241	0.986008	0.49125	0.740834	0.801298
831.169	0.987495	0.494582	0.747102	0.810076
833.098	0.98863	0.498708	0.747648	0.819203
835.026	0.989385	0.503349	0.744914	0.827612
836.955	0.9894	0.507476	0.741098	0.834334
838.883	0.988493	0.510494	0.738888	0.838117
840.812	0.986602	0.512236	0.738598	0.839848
842.74	0.983671	0.512808	0.739368	0.839519
844.668	0.980245	0.511562	0.739483	0.83663
846.597	0.976585	0.509234	0.739306	0.832206
848.525	0.97269	0.506732	0.739405	0.827217
850.454	0.968513	0.503768	0.73926	0.821763
852.382	0.96379	0.500529	0.738834	0.816112
854.311	0.958452	0.498153	0.738819	0.811837
856.239	0.953263	0.496411	0.737938	0.807954
858.168	0.948864	0.495138	0.736945	0.804251
860.096	0.944833	0.493674	0.735657	0.800978
862.025	0.941523	0.49155	0.733527	0.797702
863.953	0.939212	0.489744	0.733009	0.795375
865.882	0.937846	0.488805	0.733678	0.79396
867.81	0.937972	0.488185	0.733907	0.791141
869.739	0.938621	0.48734	0.732028	0.787786
871.667	0.939101	0.487588	0.728863	0.78572
873.596	0.939728	0.489067	0.724277	0.784231
875.524	0.940113	0.491634	0.717012	0.78256
877.452	0.940055	0.496234	0.708644	0.781506
879.381	0.940059	0.50299	0.702028	0.781504
881.309	0.940356	0.511388	0.69766	0.78199
883.238	0.941087	0.521603	0.69433	0.784578
885.166	0.941907	0.53279	0.691646	0.788725
887.095	0.942858	0.54406	0.690409	0.793289
889.023	0.944312	0.554854	0.69195	0.798439
890.952	0.945726	0.563949	0.696084	0.804968
892.88	0.947558	0.571422	0.702824	0.814558
894.809	0.949297	0.57685	0.711772	0.825849
896.737	0.949904	0.578744	0.722683	0.837804
898.665	0.949674	0.577856	0.735868	0.851337
900.594	0.948805	0.575007	0.749069	0.863982
902.523	0.947559	0.571001	0.762595	0.874338
904.451	0.946588	0.568048	0.77909	0.884386
906.379	0.946397	0.566199	0.797239	0.892977
908.308	0.946575	0.564653	0.816177	0.899245
910.236	0.946772	0.563681	0.835693	0.903864
912.165	0.947081	0.562492	0.854523	0.906069
914.093	0.947333	0.561033	0.874084	0.907365
916.022	0.947392	0.559618	0.893659	0.909282
917.95	0.947645	0.557214	0.911415	0.911571
919.879	0.94798	0.553004	0.925111	0.91334
921.807	0.947728	0.547412	0.933769	0.915359
923.736	0.947333	0.541983	0.937935	0.919013
925.664	0.947422	0.53647	0.935946	0.922346
927.592	0.947153	0.531081	0.929187	0.926171
929.521	0.946652	0.527068	0.91998	0.932558
931.449	0.946424	0.524935	0.909606	0.940606
933.378	0.946599	0.524611	0.898914	0.948619
935.306	0.946452	0.526034	0.889052	0.95536
937.235	0.945248	0.529538	0.881513	0.961554
939.163	0.944045	0.534445	0.875645	0.966129
941.092	0.943272	0.540174	0.869352	0.968236
943.02	0.942334	0.546019	0.860507	0.966058
944.949	0.940875	0.55265	0.849399	0.95951
946.877	0.939433	0.561016	0.837813	0.951128
948.806	0.93887	0.569905	0.826032	0.941547
950.734	0.938659	0.578978	0.814357	0.9319
952.663	0.938281	0.589274	0.80356	0.924374
954.591	0.938201	0.600112	0.794905	0.919505
956.519	0.938417	0.612095	0.791752	0.919016
958.448	0.938929	0.625787	0.793726	0.924002
960.376	0.939641	0.640282	0.799705	0.933763
962.305	0.940401	0.656374	0.812212	0.950023
964.233	0.941623	0.675584	0.832898	0.97401
966.162	0.943314	0.697253	0.861168	1.00544
968.09	0.945049	0.721782	0.896567	1.04485
970.019	0.94722	0.750208	0.939489	1.09423
971.947	0.949299	0.783093	0.989143	1.15367
973.876	0.950893	0.820786	1.04506	1.22106
975.804	0.952513	0.862998	1.10761	1.29568
977.733	0.954724	0.907315	1.17343	1.37347
979.661	0.957615	0.950551	1.23791	1.44803
981.59	0.961232	0.988829	1.29725	1.513
983.518	0.965646	1.01763	1.34503	1.56178
985.447	0.969945	1.0354	1.37689	1.59056
987.375	0.973378	1.04327	1.3943	1.6
989.303	0.976268	1.04424	1.4	1.59287
991.232	0.978709	1.04159	1.39524	1.57137
993.16	0.980062	1.04015	1.3804	1.53708
995.089	0.980975	1.04558	1.35766	1.49389
997.017	0.982324	1.05961	1.32872	1.44589
998.946	0.984061	1.08204	1.295	1.398
1000.87	0.987322	1.11069	1.26074	1.3559
1002.8	0.992685	1.13816	1.22523	1.31956
1004.73	0.997646	1.16004	1.19206	1.29054
1006.66	1.00263	1.17698	1.1685	1.27203
1008.59	1.00887	1.18819	1.15335	1.26084
1010.52	1.01525	1.19445	1.14371	1.25391
1012.45	1.02174	1.19823	1.13805	1.25082
1014.37	1.02815	1.2	1.13377	1.25099
1016.3	1.03382	1.19989	1.12997	1.25499
1018.23	1.03939	1.19929	1.13008	1.26544
1020.16	1.04588	1.19867	1.13677	1.28308
1022.09	1.0534	1.19654	1.14851	1.30366
1024.02	1.06102	1.1911	1.16341	1.32317
1025.94	1.06852	1.18149	1.18109	1.33849
1027.87	1.07634	1.1677	1.19857	1.34534
1029.8	1.08348	1.15016	1.21382	1.34262
1031.73	1.08846	1.12907	1.22766	1.33205
1033.66	1.09102	1.10447	1.24167	1.31583
1035.59	1.09216	1.07808	1.25754	1.29848
1037.52	1.09303	1.0521	1.27426	1.28456
1039.44	1.09378	1.02701	1.28833	1.27316
1041.37	1.0942	1.00387	1.29894	1.26298
1043.3	1.09464	0.983995	1.30624	1.25338
1045.23	1.09548	0.967297	1.30854	1.24174
1047.16	1.09723	0.953976	1.30772	1.22608
1049.09	1.09972	0.942217	1.30242	1.20377
1051.01	1.10197	0.929757	1.28986	1.17459
1052.94	1.10331	0.916871	1.27252	1.1427
1054.87	1.10439	0.90423	1.25141	1.1133
1056.8	1.10556	0.892026	1.22729	1.08874
1058.73	1.10654	0.881898	1.20299	1.07018
1060.66	1.10715	0.875762	1.178	1.05643
1062.59	1.10779	0.874776	1.15141	1.04669
1064.51	1.10931	0.880133	1.12692	1.04373
1066.44	1.1123	0.89037	1.10553	1.04909
1068.37	1.11649	0.902081	1.08534	1.06189
1070.3	1.12101	0.911651	1.0641	1.07926
1072.23	1.12518	0.915846	1.04119	1.09721
1074.16	1.12881	0.912327	1.01726	1.1105
1076.08	1.13153	0.900189	0.992286	1.11512
1078.01	1.13272	0.879675	0.964944	1.10895
1079.94	1.13164	0.851677	0.934104	1.09208
1081.87	1.12768	0.817656	0.899838	1.06684
1083.8	1.12062	0.780382	0.864022	1.03696
1085.73	1.11188	0.744325	0.831677	1.00863
1087.65	1.10368	0.714316	0.806741	0.988116
1089.58	1.09727	0.694019	0.792135	0.978945
1091.51	1.09281	0.684014	0.787214	0.981369
1093.44	1.08987	0.682828	0.791481	0.992934
1095.37	1.08883	0.687394	0.803518	1.0089
1097.3	1.08979	0.693198	0.818151	1.02446
1099.23	1.09196	0.696841	0.831405	1.03677
1101.15	1.09404	0.696656	0.842244	1.04366
1103.08	1.09538	0.692664	0.849652	1.04518
1105.01	1.09584	0.685073	0.853718	1.0418
1106.94	1.09535	0.674113	0.854309	1.03322
1108.87	1.09376	0.660509	0.850877	1.02057
1110.8	1.09113	0.645912	0.847213	1.00635
1112.72	1.08832	0.630855	0.843198	0.990291
1114.65	1.08565	0.61634	0.838604	0.973577
1116.58	1.08338	0.60287	0.834734	0.957656
1118.51	1.0811	0.58957	0.831193	0.942183
1120.44	1.07806	0.576772	0.828522	0.928011
1122.37	1.07486	0.565315	0.827965	0.916603
1124.3	1.07245	0.555441	0.829408	0.908673
1126.22	1.07052	0.546493	0.83139	0.902947
1128.15	1.06809	0.537237	0.832762	0.898102
1130.08	1.0648	0.528454	0.833347	0.894414
1132.01	1.06098	0.519785	0.83163	0.892065
1133.94	1.05732	0.51096	0.826913	0.891642
1135.87	1.05442	0.503727	0.820702	0.894286
1137.8	1.05245	0.499296	0.812192	0.900036
1139.72	1.05157	0.497652	0.799967	0.908845
1141.65	1.05196	0.498187	0.784396	0.920064
1143.58	1.05316	0.498935	0.764827	0.930654
1145.51	1.05494	0.498336	0.742715	0.937878
1147.44	1.05737	0.495486	0.720926	0.939273
1149.37	1.06004	0.489357	0.700005	0.931575
1151.3	1.06229	0.480562	0.68145	0.914308
1153.22	1.06424	0.469638	0.666476	0.890078
1155.15	1.06567	0.456804	0.654109	0.860923
1157.08	1.0663	0.442609	0.642791	0.829485
1159.01	1.06658	0.427689	0.631955	0.79874
1160.94	1.067	0.412748	0.620333	0.770819
1162.87	1.06717	0.398206	0.60818	0.746556
1164.79	1.06729	0.384759	0.597504	0.727324
1166.72	1.06811	0.372663	0.586923	0.712542
1168.65	1.06864	0.362603	0.576669	0.701274
1170.58	1.06808	0.354568	0.568498	0.693329
1172.51	1.06628	0.348756	0.563013	0.688665
1174.44	1.06278	0.345322	0.559524	0.686181
1176.37	1.05771	0.343825	0.557498	0.685245
1178.29	1.05196	0.344173	0.556241	0.685359
1180.22	1.04672	0.346755	0.555738	0.686344
1182.15	1.04325	0.35146	0.557061	0.689201
1184.08	1.04162	0.357699	0.559201	0.693229
1186.01	1.04112	0.365153	0.561379	0.697523
1187.94	1.04138	0.373615	0.563641	0.702684
1189.86	1.0422	0.382389	0.565964	0.708619
1191.79	1.04349	0.390538	0.568482	0.714454
1193.72	1.04485	0.397399	0.571342	0.720241
1195.65	1.04634	0.402404	0.574569	0.725377
1197.58	1.04815	0.405472	0.577658	0.729837
1199.51	1.05001	0.406873	0.581486	0.733542
1201.43	1.05241	0.406874	0.585519	0.735635
1203.36	1.05539	0.405978	0.588554	0.736121
1205.29	1.05854	0.40534	0.590901	0.736336
1207.22	1.06199	0.405356	0.59267	0.736593
1209.15	1.06571	0.406596	0.59375	0.736882
1211.08	1.06976	0.409529	0.594873	0.737345
1213.01	1.07493	0.414018	0.595976	0.738543
1214.93	1.08158	0.419665	0.595814	0.740132
1216.86	1.0888	0.425983	0.595786	0.742692
1218.79	1.09643	0.43243	0.596911	0.74645
1220.72	1.1047	0.438472	0.598978	0.74987
1222.65	1.11328	0.4437	0.601116	0.752711
1224.58	1.12164	0.448085	0.603461	0.75542
1226.51	1.12993	0.452016	0.606817	0.758098
1228.43	1.13813	0.455445	0.610858	0.760801
1230.36	1.14572	0.458006	0.614422	0.762771
1232.29	1.15232	0.460234	0.617522	0.764026
1234.22	1.15805	0.462427	0.620529	0.765498
1236.15	1.16285	0.464215	0.622403	0.766396
1238.08	1.16648	0.465956	0.623266	0.766753
1240	1.16891	0.467798	0.624119	0.767274
1241.93	1.17013	0.4697	0.625725	0.768213
1243.86	1.17053	0.471242	0.627016	0.76901
1245.79	1.17003	0.472539	0.627996	0.769842
1247.72	1.16864	0.473605	0.629033	0.770777
1249.65	1.16663	0.474252	0.629674	0.772018
1251.58	1.16443	0.474525	0.630505	0.773336
1253.5	1.16236	0.474811	0.63212	0.774574
1255.43	1.16084	0.475031	0.6334	0.775689
1257.36	1.15981	0.474906	0.634082	0.776495
1259.29	1.15885	0.474368	0.634657	0.777098
1261.22	1.15781	0.473669	0.635183	0.777435
1263.15	1.15711	0.47313	0.636168	0.77756
1265.07	1.15671	0.472603	0.636615	0.777658
1267	1.15631	0.472217	0.636309	0.777524
1268.93	1.15582	0.472091	0.636586	0.777332
1270.86	1.15511	0.471895	0.636315	0.776491
1272.79	1.1543	0.472	0.635266	0.775512
1274.72	1.15375	0.472421	0.634272	0.774886
1276.64	1.15353	0.472718	0.633108	0.774055
1278.57	1.15311	0.472867	0.631732	0.773497
1280.5	1.15263	0.47299	0.630328	0.772931
1282.43	1.15265	0.473287	0.629071	0.7723
1284.36	1.15305	0.473623	0.627848	0.772112
1286.29	1.15345	0.473621	0.626461	0.772023
1288.22	1.1541	0.473616	0.625088	0.771589
1290.14	1.1551	0.474046	0.62424	0.771038
1292.07	1.15589	0.47491	0.624226	0.771216
1294	1.15656	0.475908	0.624407	0.771731
1295.93	1.15734	0.477122	0.624407	0.772036
1297.86	1.15815	0.479202	0.625702	0.773521
1299.79	1.15914	0.481942	0.62832	0.775769
1301.71	1.15996	0.484899	0.630906	0.777685
1303.64	1.16018	0.487455	0.633012	0.77909
1305.57	1.15993	0.489356	0.634416	0.780651
1307.5	1.15959	0.491026	0.63539	0.782597
1309.43	1.15887	0.492407	0.636901	0.784425
1311.36	1.15746	0.493198	0.639157	0.786086
1313.29	1.15533	0.493178	0.640767	0.7875
1315.21	1.15268	0.492467	0.64166	0.788874
1317.14	1.14918	0.491475	0.643	0.790768
1319.07	1.14481	0.490018	0.643402	0.792008
1321	1.13989	0.488483	0.642756	0.793067
1322.93	1.13487	0.487097	0.642297	0.79459
1324.86	1.13043	0.485933	0.642687	0.795816
1326.79	1.12646	0.485104	0.643158	0.796712
1328.71	1.12315	0.484784	0.642947	0.797755
1330.64	1.12123	0.48533	0.643118	0.799078
1332.57	1.12062	0.486425	0.643533	0.800154
1334.5	1.1204	0.487698	0.64348	0.800527
1336.43	1.12052	0.489077	0.643014	0.800233
1338.36	1.12124	0.490476	0.642496	0.799961
1340.28	1.12248	0.492057	0.641958	0.799823
1342.21	1.12361	0.494285	0.641111	0.799487
1344.14	1.12385	0.496839	0.640628	0.799427
1346.07	1.12433	0.498963	0.640618	0.799534
1348	1.12513	0.500701	0.640538	0.798998
1349.93	1.12587	0.502419	0.640671	0.798421
1351.86	1.12685	0.503757	0.640473	0.798327
1353.78	1.12804	0.504578	0.640532	0.798183
1355.71	1.12982	0.504996	0.641272	0.798168
1357.64	1.13246	0.505205	0.642186	0.798542
1359.57	1.13561	0.505005	0.642972	0.798622
1361.5	1.13949	0.504293	0.643983	0.798822
1363.43	1.1453	0.503424	0.6456	0.799542
1365.35	1.15317	0.502748	0.64781	0.800649
1367.28	1.16175	0.501948	0.650479	0.802261
1369.21	1.17041	0.500108	0.65203	0.802972
1371.14	1.17781	0.49764	0.652664	0.802757
1373.07	1.18482	0.495586	0.65344	0.80282
1375	1.19392	0.493592	0.654253	0.803263
1376.92	1.20605	0.492273	0.655678	0.804286
1378.85	1.22089	0.491933	0.657597	0.805445
1380.78	1.23762	0.491963	0.659702	0.806834
1382.71	1.25462	0.492087	0.661821	0.808168
1384.64	1.27131	0.492201	0.663813	0.809253
1386.57	1.28602	0.492283	0.665253	0.810103
1388.5	1.29859	0.491955	0.66552	0.810098
1390.42	1.308	0.491801	0.666268	0.809933
1392.35	1.31412	0.492351	0.667732	0.809939
1394.28	1.31799	0.493048	0.668772	0.809636
1396.21	1.31942	0.493587	0.670068	0.809516
1398.14	1.3187	0.494427	0.671421	0.809701
1400.07	1.31582	0.495092	0.671852	0.809711
1401.99	1.31044	0.495743	0.672392	0.809913
1403.92	1.30236	0.496101	0.673092	0.810093
1405.85	1.29196	0.494909	0.672182	0.808952
1407.78	1.27914	0.493614	0.670408	0.807901
1409.71	1.26571	0.49251	0.668892	0.807254
1411.64	1.25302	0.490557	0.667031	0.805408
1413.57	1.24101	0.488561	0.664886	0.80357
1415.49	1.22986	0.486184	0.662264	0.80151
1417.42	1.21949	0.483464	0.659289	0.798871
1419.35	1.20982	0.480799	0.65602	0.796264
1421.28	1.20166	0.47778	0.653213	0.794451
1423.21	1.19434	0.475155	0.651396	0.793334
1425.14	1.18889	0.472558	0.648925	0.791752
1427.07	1.18571	0.469626	0.645754	0.78954
1428.99	1.18372	0.466991	0.642525	0.787324
1430.92	1.1841	0.464556	0.639956	0.785616
1432.85	1.18715	0.462605	0.638039	0.783962
1434.78	1.19237	0.461316	0.636045	0.781732
1436.71	1.1981	0.460134	0.634155	0.780011
1438.64	1.2031	0.457878	0.633022	0.778896
1440.57	1.20602	0.456231	0.632685	0.778319
1442.49	1.20787	0.454736	0.631672	0.777089
1444.42	1.20861	0.452525	0.629733	0.774957
1446.35	1.20804	0.450562	0.628034	0.773067
1448.28	1.20699	0.448606	0.626805	0.771633
1450.21	1.20619	0.446666	0.626303	0.770808
1452.13	1.20592	0.444306	0.625392	0.769152
1454.06	1.20489	0.440853	0.621709	0.765529
1455.99	1.19929	0.436879	0.616124	0.760679
1457.92	1.18989	0.43083	0.610321	0.756396
1459.85	1.17933	0.42455	0.605617	0.753184
1461.78	1.171	0.419764	0.601354	0.749421
1463.71	1.16559	0.415055	0.596215	0.744849
1465.63	1.16121	0.409761	0.591292	0.74068
1467.56	1.15751	0.403385	0.585383	0.735772
1469.49	1.15243	0.395993	0.577694	0.729314
1471.42	1.14257	0.387974	0.569182	0.72184
1473.35	1.12883	0.379033	0.559855	0.714171
1475.28	1.11702	0.371142	0.5522	0.708074
1477.21	1.11076	0.365854	0.547957	0.704613
1479.13	1.10992	0.361556	0.544114	0.701949
1481.06	1.1126	0.358042	0.540291	0.699606
1482.99	1.11925	0.35524	0.537236	0.697889
1484.92	1.12956	0.353372	0.535404	0.697034
1486.85	1.14277	0.352621	0.534503	0.696706
1488.78	1.15801	0.352165	0.534291	0.696647
1490.7	1.17696	0.352697	0.535119	0.697866
1492.63	1.20057	0.354554	0.536915	0.700352
1494.56	1.22596	0.357766	0.539889	0.703873
1496.49	1.2527	0.360919	0.542642	0.707065
1498.42	1.27865	0.362937	0.54467	0.709601
1500.35	1.30215	0.365863	0.547957	0.712962
1502.28	1.32732	0.36997	0.552319	0.716885
1504.2	1.35417	0.374554	0.555661	0.719941
1506.13	1.38003	0.380008	0.559357	0.723305
1508.06	1.40628	0.383532	0.564228	0.727208
1509.99	1.44013	0.390246	0.571635	0.733845
1511.92	1.47648	0.39922	0.580682	0.741279
1513.85	1.51026	0.406873	0.587419	0.747065
1515.78	1.53659	0.41311	0.593125	0.752408
1517.7	1.55387	0.41724	0.597109	0.755619
1519.63	1.56311	0.420312	0.599475	0.75709
1521.56	1.57097	0.423796	0.602703	0.759481
1523.49	1.58311	0.42759	0.606501	0.762529
1525.42	1.59869	0.433951	0.61288	0.767642
1527.35	1.61813	0.441088	0.61973	0.773258
1529.27	1.63813	0.447951	0.625724	0.778078
1531.2	1.6557	0.455502	0.632331	0.782919
1533.13	1.67071	0.463017	0.639944	0.788229
1535.06	1.68196	0.469323	0.64667	0.792673
1536.99	1.68925	0.475176	0.652117	0.795622
1538.92	1.69077	0.481262	0.656761	0.797442
1540.85	1.68505	0.483383	0.658938	0.798192
1542.77	1.67315	0.483713	0.660412	0.799266
1544.7	1.66066	0.483846	0.661477	0.800177
1546.63	1.64478	0.481733	0.659606	0.798734
1548.56	1.62066	0.476644	0.655131	0.795081
1550.49	1.59038	0.469027	0.648554	0.789619
1552.42	1.55714	0.459947	0.640198	0.782733
1554.34	1.52246	0.450794	0.630537	0.775076
1556.27	1.48944	0.4404	0.619045	0.76558
1558.2	1.45663	0.431234	0.608825	0.757148
1560.13	1.42695	0.422282	0.60014	0.750703
1562.06	1.40953	0.415964	0.595366	0.747908
1563.99	1.40165	0.41278	0.594281	0.747525
1565.91	1.39438	0.409655	0.59193	0.745777
1567.84	1.38765	0.406395	0.588711	0.743131
1569.77	1.3808	0.403794	0.585889	0.741288
1571.7	1.37502	0.400443	0.58278	0.739131
1573.63	1.37107	0.398065	0.580933	0.737052
1575.56	1.36639	0.396863	0.57969	0.735567
1577.49	1.36222	0.394678	0.577787	0.734265
1579.41	1.35996	0.392262	0.576244	0.733423
1581.34	1.358	0.391287	0.575597	0.733527
1583.27	1.35609	0.389801	0.573353	0.732704
1585.2	1.35287	0.387945	0.570873	0.731166
1587.13	1.34895	0.386158	0.568892	0.729492
1589.06	1.34473	0.384588	0.567249	0.728013
1590.98	1.34078	0.383572	0.565915	0.726676
1592.91	1.3377	0.383091	0.564966	0.725868
1594.84	1.33527	0.382865	0.564916	0.725853
1596.77	1.33355	0.382658	0.564925	0.725653
1598.7	1.33271	0.383128	0.565352	0.72568
1600.63	1.33294	0.383982	0.565437	0.725804
1602.56	1.33407	0.384777	0.564802	0.7252
1604.48	1.33674	0.386744	0.565613	0.725383
1606.41	1.34201	0.390178	0.568194	0.727186
1608.34	1.34988	0.394267	0.571408	0.729543
1610.27	1.36023	0.399003	0.575218	0.731903
1612.2	1.3735	0.4047	0.57946	0.735107
1614.13	1.38852	0.4111	0.584341	0.738558
1616.06	1.40307	0.418884	0.591005	0.743103
1617.98	1.42042	0.426249	0.59703	0.748232
1619.91	1.44245	0.43403	0.604303	0.754412
1621.84	1.46764	0.444335	0.614084	0.76231
1623.77	1.4957	0.455053	0.624181	0.770165
1625.7	1.52644	0.465248	0.634013	0.778059
1627.63	1.56097	0.476076	0.644545	0.787674
1629.55	1.59826	0.486618	0.655217	0.797418
1631.48	1.63612	0.496453	0.665738	0.806481
1633.41	1.67177	0.505151	0.674972	0.814506
1635.34	1.70205	0.512539	0.68353	0.822453
1637.27	1.72712	0.517053	0.691115	0.830056
1639.2	1.75068	0.521955	0.699346	0.837997
1641.12	1.77172	0.527047	0.706454	0.844916
1643.05	1.78721	0.530381	0.710603	0.849192
1644.98	1.79563	0.53401	0.714703	0.852884
1646.91	1.79948	0.537736	0.720392	0.857705
1648.84	1.8	0.539091	0.724239	0.860858
1650.77	1.79597	0.539228	0.725321	0.861116
1652.7	1.78535	0.538686	0.725029	0.86133
1654.62	1.76641	0.529985	0.719609	0.858281
1656.55	1.73981	0.518074	0.712428	0.853575
1658.48	1.70725	0.504642	0.701915	0.845955
1660.41	1.6674	0.487745	0.686384	0.833798
1662.34	1.62041	0.469326	0.668978	0.819873
1664.27	1.56981	0.450631	0.650598	0.805282
1666.19	1.52034	0.432767	0.632859	0.790804
1668.12	1.47368	0.416532	0.61619	0.776649
1670.05	1.4278	0.40049	0.599591	0.76251
1671.98	1.38376	0.384804	0.584159	0.749224
1673.91	1.3451	0.371596	0.571086	0.737897
1675.84	1.3104	0.359558	0.559062	0.727566
1677.77	1.27683	0.346556	0.546925	0.717108
1679.69	1.24419	0.334809	0.534968	0.706996
1681.62	1.21266	0.322692	0.521189	0.695324
1683.55	1.17767	0.311371	0.509097	0.684539
1685.48	1.14198	0.300008	0.497733	0.674628
1687.41	1.11115	0.289931	0.488404	0.666723
1689.34	1.08303	0.282451	0.481006	0.660296
1691.27	1.05424	0.274301	0.47182	0.652279
1693.19	1.02361	0.265786	0.462264	0.643733
1695.12	0.990957	0.258776	0.453841	0.635762
1697.05	0.959764	0.250589	0.44406	0.626673
1698.98	0.930176	0.24454	0.435999	0.619592
1700.91	0.90393	0.242793	0.432099	0.616794
1702.84	0.883433	0.238204	0.428058	0.613044
1704.77	0.866554	0.236321	0.42722	0.611511
1706.69	0.853366	0.235818	0.426495	0.610529
1708.62	0.842813	0.235187	0.425569	0.609609
1710.55	0.835347	0.235143	0.42515	0.60895
1712.48	0.829534	0.234804	0.423861	0.607608
1714.41	0.823277	0.234398	0.422715	0.606127
1716.34	0.816639	0.234237	0.42263	0.60505
1718.26	0.812525	0.234537	0.422776	0.605135
1720.19	0.812458	0.234799	0.423361	0.606151
1722.12	0.812992	0.236026	0.425414	0.608029
1724.05	0.814866	0.238045	0.427355	0.609835
1725.98	0.817082	0.238959	0.427852	0.610397
1727.91	0.818025	0.239605	0.42752	0.610284
1729.84	0.81861	0.239891	0.427363	0.609924
1731.76	0.818435	0.239571	0.426026	0.608407
1733.69	0.818169	0.241316	0.426451	0.608387
1735.62	0.821439	0.24207	0.42689	0.608842
1737.55	0.824466	0.242586	0.427871	0.609528
1739.48	0.826749	0.244921	0.430034	0.611045
1741.41	0.829653	0.245802	0.430481	0.61137
1743.33	0.831252	0.245902	0.431018	0.611557
1745.26	0.832793	0.246333	0.432128	0.612319
1747.19	0.832749	0.246396	0.432355	0.6127
1749.12	0.829368	0.24531	0.43074	0.611432
1751.05	0.824798	0.243972	0.429043	0.609946
1752.98	0.822149	0.242812	0.427959	0.609147
1754.9	0.818916	0.241728	0.427366	0.608616
1756.83	0.81407	0.241682	0.427935	0.608755
1758.76	0.810754	0.240706	0.427293	0.608201
1760.69	0.807413	0.24019	0.426985	0.608083
1762.62	0.804908	0.23967	0.426601	0.60783
1764.55	0.803853	0.23877	0.425854	0.607102
1766.48	0.802932	0.239117	0.426039	0.607155
1768.4	0.802342	0.239604	0.426302	0.607298
1770.33	0.802034	0.239135	0.425684	0.606561
1772.26	0.801362	0.239334	0.425584	0.606329
1774.19	0.800626	0.239151	0.425841	0.606441
1776.12	0.801331	0.239603	0.427628	0.607819
1778.05	0.802391	0.24091	0.428942	0.609355
1779.97	0.802562	0.241394	0.428507	0.609552
1781.9	0.802333	0.24113	0.42783	0.608867
1783.83	0.801843	0.241392	0.428187	0.608761
1785.76	0.802186	0.241724	0.428519	0.609084
1787.69	0.802578	0.241598	0.428297	0.609031
1789.62	0.802387	0.241801	0.428296	0.609315
1791.55	0.801909	0.242097	0.428315	0.60951
1793.47	0.800412	0.24181	0.427838	0.609191
1795.4	0.8	0.241719	0.428113	0.609363
1797.33	0.801042	0.242392	0.42868	0.609325
1799.26	0.80208	0.242874	0.428825	0.608714
1801.19	0.80189	0.242777	0.429249	0.608483
1803.12	0.80255	0.24299	0.429913	0.609317
1805.05	0.803907	0.243723	0.430989	0.61074
1806.97	0.804459	0.244395	0.4316	0.61133
1808.9	0.804675	0.244672	0.431531	0.611189
1810.83	0.804237	0.244769	0.431579	0.611182
1812.76	0.803912	0.244754	0.431575	0.61102
1814.69	0.804359	0.245164	0.432412	0.612021
1816.62	0.805009	0.245833	0.433381	0.613163
1818.54	0.805798	0.246157	0.433726	0.613144
1820.47	0.805844	0.246072	0.432805	0.612414
1822.4	0.805382	0.245992	0.431573	0.612127
1824.33	0.80525	0.246254	0.431633	0.612531
1826.26	0.80545	0.246356	0.432247	0.612728
1828.19	0.805383	0.246689	0.433327	0.613372
1830.12	0.804691	0.247188	0.434063	0.614082
1832.04	0.804718	0.247078	0.433804	0.613941
1833.97	0.805749	0.247606	0.434504	0.614519
1835.9	0.807391	0.248317	0.435611	0.61529
1837.83	0.808017	0.248205	0.435751	0.615619
1839.76	0.807946	0.248231	0.434987	0.615582
1841.69	0.807729	0.248127	0.43314	0.61475
1843.61	0.806764	0.248383	0.432614	0.614215
1845.54	0.806167	0.248402	0.433774	0.614159
1847.47	0.806177	0.248321	0.435017	0.614632
1849.4	0.806867	0.248342	0.434747	0.614472
1851.33	0.807649	0.248645	0.433644	0.614205
1853.26	0.807911	0.249574	0.433983	0.614702
1855.18	0.808856	0.249846	0.435714	0.614982
1857.11	0.80949	0.249958	0.437174	0.61518
1859.04	0.80968	0.250202	0.437412	0.616038
1860.97	0.809877	0.250555	0.437154	0.616804
1862.9	0.810028	0.25093	0.436514	0.616443
1864.83	0.810077	0.250838	0.436174	0.615857
1866.76	0.809828	0.250721	0.436705	0.616193
1868.68	0.809118	0.250697	0.437026	0.616452
1870.61	0.808937	0.25048	0.43638	0.616208
1872.54	0.809139	0.250759	0.435663	0.616167
1874.47	0.809887	0.251669	0.436486	0.616679
1876.4	0.811155	0.252478	0.438016	0.617238
1878.33	0.812016	0.252934	0.438247	0.616961
1880.26	0.812567	0.253434	0.439047	0.617347
1882.18	0.81315	0.253806	0.440798	0.618453
1884.11	0.813837	0.254479	0.442354	0.619952
1886.04	0.81456	0.254639	0.441977	0.620769
1887.97	0.814403	0.254345	0.440786	0.620246
1889.9	0.81372	0.254309	0.439793	0.618947
1891.83	0.813468	0.253872	0.438781	0.617953
1893.75	0.813041	0.253453	0.437673	0.617606
1895.68	0.813358	0.25317	0.436631	0.617921
1897.61	0.813661	0.253353	0.437228	0.618647
1899.54	0.813415	0.253872	0.437857	0.619031
1901.47	0.813603	0.253946	0.437812	0.618701
1903.4	0.814106	0.254488	0.438896	0.619247
1905.33	0.814464	0.255069	0.439138	0.619792
1907.25	0.814172	0.25566	0.439051	0.619396
1909.18	0.8141	0.256247	0.43985	0.619366
1911.11	0.814974	0.256513	0.441564	0.62017
1913.04	0.815257	0.256428	0.442029	0.620177
1914.97	0.814807	0.256042	0.440395	0.619056
1916.9	0.814619	0.256522	0.440244	0.618984
1918.82	0.815042	0.256808	0.440774	0.619436
1920.75	0.815415	0.256117	0.440779	0.619348
1922.68	0.815083	0.256257	0.440299	0.619073
1924.61	0.815973	0.257216	0.440727	0.619853
1926.54	0.817184	0.257809	0.442501	0.621598
1928.47	0.817894	0.258004	0.442499	0.622061
1930.39	0.81818	0.257937	0.440476	0.620921
1932.32	0.818116	0.25792	0.440233	0.620861
1934.25	0.818092	0.257784	0.438929	0.620223
1936.18	0.817938	0.258544	0.43932	0.620485
1938.11	0.818677	0.260174	0.44296	0.622779
1940.04	0.819848	0.260563	0.443596	0.622109
1941.97	0.819255	0.260116	0.442837	0.620519
1943.89	0.819046	0.259983	0.442595	0.621432
1945.82	0.819857	0.260307	0.44216	0.622315
1947.75	0.820194	0.260629	0.441633	0.621446
1949.68	0.820002	0.259577	0.439186	0.619676
1951.61	0.819095	0.258784	0.436929	0.619026
1953.54	0.819106	0.259322	0.43753	0.619119
1955.46	0.819719	0.259207	0.437413	0.61772
1957.39	0.819607	0.259198	0.437672	0.61847
1959.32	0.820428	0.260764	0.441376	0.622831
1961.25	0.822125	0.26022	0.442149	0.622563
1963.18	0.822278	0.258186	0.438988	0.61907
1965.11	0.821255	0.258083	0.43773	0.618407
1967.04	0.820976	0.258718	0.43817	0.619987
1968.96	0.821391	0.258169	0.43734	0.619424
1970.89	0.821189	0.25936	0.439117	0.620114
1972.82	0.822362	0.260814	0.440615	0.621989
1974.75	0.822673	0.259664	0.437357	0.619272
1976.68	0.821285	0.258615	0.433513	0.615243
1978.61	0.820722	0.25741	0.428863	0.612688
1980.54	0.820409	0.256962	0.427852	0.613654
1982.46	0.82072	0.257214	0.430085	0.615873
1984.39	0.821089	0.257954	0.433356	0.617902
1986.32	0.821001	0.258836	0.435842	0.62008
1988.25	0.821429	0.258379	0.435795	0.620105
1990.18	0.82144	0.258644	0.435895	0.618589
1992.11	0.820535	0.259309	0.433958	0.616126
1994.04	0.820627	0.258843	0.433856	0.616352
1995.96	0.821634	0.259945	0.438805	0.621163
1997.89	0.82308	0.26075	0.438764	0.621776
1999.82	0.823691	0.261139	0.437769	0.619774
2001.75	0.823647	0.261564	0.43892	0.619447
2003.68	0.823873	0.261335	0.439607	0.61891
2005.61	0.824862	0.260944	0.440722	0.619522
2007.53	0.825607	0.259879	0.438496	0.618727
2009.46	0.824441	0.259575	0.435919	0.618029
2011.39	0.823442	0.260748	0.436595	0.620689
2013.32	0.824074	0.260336	0.436916	0.621682
2015.25	0.824091	0.258598	0.435575	0.619313
2017.18	0.824072	0.259827	0.436954	0.619312
2019.11	0.825825	0.26307	0.441195	0.622579
2021.03	0.827407	0.264928	0.442477	0.625075
2022.96	0.828087	0.26513	0.440241	0.624614
2024.89	0.827601	0.26351	0.43748	0.621072
2026.82	0.826138	0.261932	0.437358	0.61963
2028.75	0.825576	0.262185	0.438377	0.619701
2030.68	0.82629	0.263285	0.437484	0.619556
2032.6	0.826321	0.263279	0.435679	0.620152
2034.53	0.826139	0.262812	0.43521	0.621426
2036.46	0.826556	0.263305	0.437365	0.622462
2038.39	0.827501	0.263585	0.439246	0.623041
2040.32	0.827896	0.26299	0.43847	0.623429
2042.25	0.826776	0.262853	0.438835	0.622809
2044.17	0.827001	0.263566	0.440872	0.621175
2046.1	0.828024	0.264961	0.442773	0.621737
2048.03	0.827842	0.265257	0.441698	0.622978
2049.96	0.827663	0.263944	0.438537	0.623058
2051.89	0.827963	0.263417	0.437758	0.623531
2053.82	0.82864	0.264419	0.440195	0.623795
2055.75	0.829443	0.265469	0.443426	0.623313
2057.67	0.829031	0.265042	0.442788	0.621381
2059.6	0.828229	0.265244	0.4418	0.623039
2061.53	0.829283	0.266281	0.442912	0.626216
2063.46	0.830766	0.267012	0.445478	0.628293
2065.39	0.831465	0.266709	0.445991	0.62858
2067.32	0.831278	0.266047	0.44411	0.627431
2069.24	0.830475	0.26557	0.442237	0.625015
2071.17	0.829988	0.265035	0.442002	0.623317
2073.1	0.829919	0.265068	0.443456	0.623133
2075.03	0.829871	0.265494	0.444466	0.623898
2076.96	0.830726	0.266641	0.447081	0.626944
2078.89	0.832604	0.267343	0.448307	0.62774
2080.82	0.832517	0.266641	0.445719	0.625806
2082.74	0.831433	0.266081	0.444749	0.624364
2084.67	0.831265	0.266226	0.445461	0.624633
2086.6	0.83136	0.266787	0.443872	0.625413
2088.53	0.831516	0.267306	0.444525	0.626475
2090.46	0.831734	0.267453	0.446438	0.627073
2092.39	0.832046	0.267988	0.447867	0.627819
2094.32	0.832703	0.268861	0.449294	0.62849
2096.24	0.833337	0.269045	0.448901	0.62785
2098.17	0.833174	0.268633	0.447482	0.626891
2100.1	0.832302	0.268436	0.446841	0.626567
2102.03	0.831844	0.268718	0.446559	0.627157
2103.96	0.832694	0.268718	0.447096	0.62732
2105.89	0.833632	0.268964	0.448667	0.627823
2107.81	0.834133	0.269231	0.449173	0.628972
2109.74	0.834052	0.268709	0.448628	0.628858
2111.67	0.833738	0.268883	0.44925	0.629321
2113.6	0.83421	0.26885	0.448658	0.629139
2115.53	0.834032	0.26836	0.447209	0.627686
2117.46	0.833463	0.26861	0.448035	0.627691
2119.39	0.833749	0.269255	0.44907	0.628541
2121.31	0.834096	0.269315	0.448041	0.628731
2123.24	0.83388	0.269257	0.446476	0.628751
2125.17	0.834084	0.270255	0.448622	0.629839
2127.1	0.834516	0.271286	0.45163	0.63101
2129.03	0.834172	0.271049	0.450741	0.630565
2130.96	0.833704	0.271174	0.450668	0.630437
2132.88	0.834114	0.272069	0.451915	0.630919
2134.81	0.835408	0.272252	0.451169	0.631335
2136.74	0.835859	0.27122	0.449947	0.630992
2138.67	0.835438	0.271241	0.450363	0.630369
2140.6	0.835038	0.272462	0.452094	0.629858
2142.53	0.834966	0.273537	0.452411	0.630186
2144.45	0.83576	0.273978	0.45227	0.631937
2146.38	0.8371	0.27384	0.454853	0.634413
2148.31	0.837132	0.272718	0.45388	0.633094
2150.24	0.835318	0.271128	0.449489	0.629294
2152.17	0.834706	0.271499	0.449395	0.630691
2154.1	0.835603	0.272689	0.448904	0.632248
2156.03	0.835972	0.272025	0.445115	0.629475
2157.95	0.835368	0.270879	0.444224	0.627735
2159.88	0.83558	0.270816	0.448823	0.629074
2161.81	0.837242	0.270753	0.451625	0.629751
2163.74	0.837722	0.270404	0.451603	0.629914
2165.67	0.836526	0.269088	0.447805	0.629075
2167.6	0.835519	0.269874	0.445171	0.628039
2169.53	0.835297	0.27065	0.44422	0.62759
2171.45	0.835162	0.270889	0.446567	0.629025
2173.38	0.835271	0.272203	0.449743	0.631072
2175.31	0.83573	0.273609	0.449103	0.631636
2177.24	0.836085	0.273439	0.448891	0.630932
2179.17	0.83657	0.273007	0.448737	0.631023
2181.1	0.837597	0.273415	0.44919	0.63257
2183.02	0.838036	0.273877	0.450268	0.633161
2184.95	0.837469	0.273163	0.448515	0.630674
2186.88	0.835682	0.270624	0.442905	0.625624
2188.81	0.834094	0.269891	0.442933	0.626012
2190.74	0.834625	0.271519	0.446211	0.630137
2192.67	0.835721	0.271218	0.445782	0.630721
2194.59	0.835352	0.270146	0.444625	0.629059
2196.52	0.834996	0.270589	0.445708	0.628371
2198.45	0.835003	0.270734	0.445954	0.628022
2200.38	0.834454	0.270566	0.444959	0.627846
2202.31	0.834276	0.270965	0.447012	0.629328
2204.24	0.835826	0.272706	0.451798	0.631444
2206.17	0.837399	0.273826	0.453692	0.632254
2208.09	0.837394	0.273394	0.453489	0.631938
2210.02	0.837726	0.273612	0.453634	0.632056
2211.95	0.838008	0.273007	0.450199	0.631821
2213.88	0.83704	0.272259	0.448263	0.631049
2215.81	0.836997	0.272552	0.449734	0.630894
2217.74	0.837748	0.272771	0.451895	0.631144
2219.66	0.838218	0.274126	0.454024	0.633045
2221.59	0.838788	0.274675	0.453625	0.63345
2223.52	0.838266	0.273051	0.450646	0.631704
2225.45	0.837597	0.272022	0.44967	0.631478
2227.38	0.837791	0.272651	0.451364	0.633269
2229.31	0.837409	0.272271	0.450991	0.633193
2231.24	0.836751	0.271932	0.451583	0.632844
2233.16	0.837391	0.273771	0.454981	0.634131
2235.09	0.838347	0.275567	0.456431	0.634734
2237.02	0.838671	0.274939	0.454215	0.633883
2238.95	0.838321	0.273909	0.453303	0.634116
2240.88	0.838042	0.274091	0.454664	0.6361
2242.81	0.838381	0.273937	0.454807	0.6358
2244.74	0.838744	0.273941	0.454025	0.634724
2246.66	0.838846	0.273885	0.453146	0.633611
2248.59	0.838511	0.273208	0.453272	0.633049
2250.52	0.838229	0.273244	0.454178	0.633608
2252.45	0.83864	0.274039	0.455524	0.634298
2254.38	0.839308	0.273955	0.455402	0.634785
2256.31	0.83931	0.273583	0.454671	0.635314
2258.24	0.838853	0.273657	0.454269	0.635141
2260.16	0.839	0.274599	0.454661	0.636129
2262.09	0.839558	0.275382	0.455804	0.637234
2264.02	0.83953	0.274661	0.454902	0.635358
2265.95	0.839437	0.274317	0.454445	0.634708
2267.88	0.839609	0.274176	0.454399	0.635608
2269.8	0.838956	0.273727	0.453858	0.634975
2271.73	0.838441	0.273997	0.453842	0.634365
2273.66	0.838871	0.273965	0.452663	0.634228
2275.59	0.839023	0.273652	0.452202	0.634569
2277.52	0.838773	0.273457	0.452817	0.634802
2279.45	0.838514	0.272951	0.452399	0.63361
2281.38	0.83843	0.272663	0.45238	0.633054
2283.3	0.838738	0.273038	0.45319	0.634388
2285.23	0.83901	0.273413	0.453602	0.634924
2287.16	0.839039	0.273615	0.453173	0.634767
2289.09	0.83935	0.273956	0.453115	0.635146
2291.02	0.839805	0.274442	0.454887	0.635987
2292.95	0.840064	0.274612	0.455409	0.635825
2294.88	0.839908	0.274041	0.454198	0.634801
2296.8	0.839484	0.273289	0.453606	0.63421
2298.73	0.839391	0.27317	0.453313	0.634004
2300.66	0.839295	0.273791	0.454234	0.634872
2302.59	0.839389	0.274408	0.456011	0.636045
2304.52	0.839942	0.27487	0.457245	0.636474
2306.45	0.840288	0.275208	0.457266	0.6366
2308.38	0.84026	0.275044	0.456334	0.636503
2310.3	0.8402	0.274722	0.456055	0.636355
2312.23	0.840316	0.275014	0.456993	0.636702
2314.16	0.840481	0.275304	0.457996	0.637361
2316.09	0.840245	0.275098	0.457257	0.636949
2318.02	0.839679	0.274745	0.456388	0.636028
2319.95	0.839189	0.27463	0.456491	0.636287
2321.87	0.839237	0.274629	0.456258	0.636685
2323.8	0.839818	0.274446	0.455635	0.636363
2325.73	0.839972	0.274777	0.455966	0.636342
2327.66	0.840119	0.275656	0.457748	0.637378
2329.59	0.840452	0.275906	0.458767	0.638014
2331.52	0.840417	0.276134	0.458999	0.638451
2333.45	0.840407	0.277259	0.459467	0.639343
2335.37	0.840646	0.27851	0.459895	0.640243
2337.3	0.840763	0.278675	0.460191	0.640493
2339.23	0.840782	0.277775	0.459909	0.639517
2341.16	0.840905	0.276489	0.458598	0.638021
2343.09	0.840972	0.276279	0.458786	0.63801
2345.02	0.841203	0.277048	0.460844	0.639236
2346.94	0.841388	0.27738	0.4609	0.639534
2348.87	0.841346	0.277868	0.460611	0.639605
2350.8	0.841696	0.278291	0.461661	0.639971
2352.73	0.842126	0.278276	0.461889	0.640391
2354.66	0.842351	0.278202	0.461269	0.64057
2356.59	0.842606	0.278268	0.461048	0.640261
2358.51	0.842518	0.278249	0.460985	0.639829
2360.44	0.842555	0.278226	0.461374	0.640066
2362.37	0.842986	0.278184	0.4617	0.640631
2364.3	0.84321	0.277963	0.461005	0.64022
2366.23	0.843067	0.277801	0.46032	0.639433
2368.16	0.842992	0.27815	0.460763	0.639368
2370.09	0.843466	0.27916	0.462008	0.640064
2372.01	0.844373	0.280002	0.462788	0.641038
2373.94	0.844752	0.280332	0.462764	0.641608
2375.87	0.844211	0.28004	0.461533	0.641138
2377.8	0.843711	0.279271	0.459873	0.639948
2379.73	0.84368	0.278589	0.459378	0.63926
2381.66	0.844066	0.278814	0.460674	0.639888
2383.59	0.84487	0.279508	0.460889	0.640158
2385.51	0.845064	0.279626	0.459866	0.639482
2387.44	0.84479	0.279549	0.459514	0.639328
2389.37	0.844973	0.279819	0.459779	0.63968
2391.3	0.845179	0.279804	0.459404	0.639328
2393.23	0.844756	0.279648	0.458317	0.638829
2395.16	0.844501	0.280237	0.458823	0.639187
2397.08	0.845033	0.280846	0.459894	0.639579
2399.01	0.845431	0.281079	0.459304	0.639072
2400.94	0.84559	0.281239	0.458584	0.638679
2402.87	0.846029	0.281315	0.458895	0.6389
2404.8	0.846204	0.281445	0.459276	0.639086
2406.73	0.846342	0.281578	0.459062	0.639186
2408.66	0.846527	0.28176	0.459529	0.639225
2410.58	0.846611	0.282316	0.46117	0.639822
2412.51	0.847271	0.283118	0.462219	0.640871
2414.44	0.848154	0.283731	0.462244	0.64167
2416.37	0.84849	0.283747	0.461416	0.641385
2418.3	0.848179	0.283329	0.459875	0.640307
2420.23	0.847704	0.283182	0.458892	0.640008
2422.15	0.847996	0.283719	0.460113	0.640795
2424.08	0.848718	0.284553	0.461504	0.641655
2426.01	0.848944	0.285003	0.461615	0.641585
2427.94	0.848917	0.285078	0.461581	0.641162
2429.87	0.849007	0.285178	0.461851	0.641157
2431.8	0.849609	0.285641	0.462709	0.641665
2433.72	0.850398	0.286218	0.462971	0.641866
2435.65	0.850742	0.286679	0.462325	0.641959
2437.58	0.850921	0.286951	0.462331	0.642417
2439.51	0.851354	0.287419	0.463337	0.643206
2441.44	0.851985	0.287657	0.463503	0.643543
2443.37	0.852305	0.287721	0.462731	0.64312
2445.3	0.852064	0.287874	0.462651	0.642395
2447.22	0.851763	0.288253	0.464347	0.643035
2449.15	0.851979	0.288687	0.46531	0.64393
2451.08	0.852195	0.288579	0.464331	0.643396
2453.01	0.852171	0.288584	0.463327	0.642719
2454.94	0.852282	0.28885	0.463122	0.643074
2456.87	0.852548	0.289422	0.463768	0.644286
2458.8	0.852754	0.289669	0.464335	0.64432
2460.72	0.853026	0.289655	0.464438	0.643954
2462.65	0.853464	0.289869	0.46419	0.644091
2464.58	0.853831	0.290061	0.464133	0.643824
2466.51	0.854422	0.290605	0.465143	0.644324
2468.44	0.855255	0.291772	0.466617	0.646049
2470.37	0.855706	0.292495	0.466684	0.64677
2472.29	0.855525	0.292329	0.465708	0.6461
2474.22	0.855379	0.292523	0.465709	0.646186
2476.15	0.855681	0.292802	0.466072	0.646614
2478.08	0.856124	0.293001	0.466639	0.646476
2480.01	0.856466	0.293739	0.46828	0.646818
2481.94	0.85672	0.293932	0.468555	0.646784
2483.86	0.856928	0.293647	0.467599	0.64614
2485.79	0.856933	0.293661	0.466984	0.646307
2487.72	0.856985	0.294204	0.466968	0.646927
2489.65	0.857451	0.294595	0.467379	0.64692
2491.58	0.857763	0.294668	0.468157	0.647082
2493.51	0.857735	0.294835	0.469044	0.647742
2495.44	0.857898	0.294747	0.468762	0.647923
2497.36	0.858072	0.294882	0.468281	0.648064
2499.29	0.858505	0.295354	0.468425	0.648759
2501.22	0.859292	0.295776	0.468512	0.648941
2503.15	0.859561	0.295894	0.46869	0.648569
2505.08	0.859558	0.295721	0.468444	0.648388
2507.01	0.859499	0.296109	0.468867	0.64856
2508.93	0.85948	0.296249	0.46918	0.648166
2510.86	0.859685	0.296081	0.468697	0.647581
2512.79	0.860081	0.296176	0.468576	0.647641
2514.72	0.860459	0.29605	0.468299	0.647118
2516.65	0.860345	0.296304	0.468975	0.647179
2518.58	0.860133	0.29629	0.469411	0.647446
2520.51	0.860093	0.295853	0.468824	0.647419
2522.43	0.859966	0.296046	0.468549	0.647709
2524.36	0.86023	0.296927	0.468476	0.648149
2526.29	0.860979	0.29799	0.469571	0.649009
2528.22	0.861847	0.298657	0.471367	0.650166
2530.15	0.862451	0.298769	0.471304	0.650446
2532.08	0.862657	0.298971	0.471088	0.650272
2534.01	0.862559	0.299006	0.471448	0.649873
2535.93	0.862206	0.298575	0.471176	0.649223
2537.86	0.862109	0.298737	0.471511	0.649642
2539.79	0.862387	0.299228	0.472261	0.650175
2541.72	0.862752	0.299326	0.471981	0.649638
2543.65	0.862831	0.299477	0.471769	0.649831
2545.58	0.86332	0.299781	0.472696	0.651421
2547.51	0.864212	0.299934	0.473566	0.652536
2549.43	0.864621	0.300185	0.474106	0.652737
2551.36	0.864624	0.3007	0.474579	0.652431
2553.29	0.864728	0.300658	0.473795	0.65164
2555.22	0.864849	0.30059	0.473031	0.651608
2557.15	0.864871	0.301252	0.4734	0.652581
2559.07	0.865025	0.301866	0.474	0.653302
2561	0.865285	0.302155	0.47485	0.653664
2562.93	0.865578	0.30225	0.475708	0.653667
2564.86	0.865983	0.302328	0.476125	0.653376
2566.79	0.866247	0.302116	0.475547	0.653269
2568.72	0.865895	0.301905	0.474523	0.652841
2570.65	0.865488	0.302209	0.47468	0.652757
2572.57	0.865703	0.303037	0.476143	0.653817
2574.5	0.866394	0.303654	0.476369	0.654312
2576.43	0.867036	0.30384	0.475897	0.654337
2578.36	0.86737	0.303903	0.476302	0.654589
2580.29	0.867241	0.304163	0.476667	0.654418
2582.22	0.867244	0.304772	0.47682	0.654587
2584.15	0.867872	0.305061	0.476993	0.655469
2586.07	0.868334	0.305094	0.477186	0.65572
2588	0.868289	0.305255	0.477692	0.655395
2589.93	0.868326	0.305467	0.477884	0.654591
2591.86	0.868278	0.306011	0.478244	0.654565
2593.79	0.868269	0.306068	0.477757	0.65475
2595.72	0.868509	0.305796	0.476811	0.654632
2597.64	0.868982	0.306351	0.477526	0.65547
2599.57	0.86969	0.30691	0.477563	0.65565
2601.5	0.869995	0.306637	0.476485	0.655212
2603.43	0.869634	0.306426	0.476535	0.65543
2605.36	0.869261	0.307175	0.477851	0.656338
2607.29	0.869583	0.308377	0.479106	0.657272
2609.22	0.870472	0.308875	0.47985	0.657954
2611.14	0.871005	0.30882	0.480054	0.658162
2613.07	0.871072	0.3089	0.479774	0.657842
2615	0.871079	0.309033	0.479921	0.657902
2616.93	0.871153	0.308974	0.479851	0.658148
2618.86	0.871404	0.309492	0.479216	0.658273
2620.79	0.871805	0.310582	0.479255	0.658503
2622.72	0.871949	0.310991	0.47986	0.658492
2624.64	0.871918	0.310999	0.480472	0.658625
2626.57	0.872022	0.311269	0.480747	0.658927
2628.5	0.872377	0.312069	0.481602	0.659779
2630.43	0.872868	0.312647	0.482335	0.660389
2632.36	0.873225	0.312829	0.482075	0.660219
2634.29	0.873417	0.313092	0.481747	0.660058
2636.21	0.873444	0.313361	0.482213	0.66035
2638.14	0.873379	0.31366	0.482651	0.660717
2640.07	0.873351	0.313729	0.482024	0.660539
2642	0.873447	0.314298	0.482713	0.66105
2643.93	0.873819	0.314915	0.483873	0.66153
2645.86	0.874164	0.315277	0.483841	0.661584
2647.78	0.874338	0.315778	0.483729	0.661848
2649.71	0.874403	0.316072	0.483582	0.661916
2651.64	0.874283	0.316326	0.483944	0.66222
2653.57	0.874546	0.316946	0.484857	0.662937
2655.5	0.875346	0.317807	0.485922	0.663627
2657.43	0.875935	0.318311	0.486401	0.663799
2659.36	0.875929	0.318398	0.486173	0.663615
2661.28	0.875844	0.318651	0.486252	0.663647
2663.21	0.876167	0.319249	0.487075	0.664148
2665.14	0.876647	0.319755	0.487546	0.664481
2667.07	0.876779	0.320164	0.48768	0.664338
2669	0.876977	0.320652	0.487791	0.664254
2670.93	0.877301	0.321102	0.487804	0.664488
2672.86	0.877451	0.321582	0.488217	0.664734
2674.78	0.877671	0.322016	0.488606	0.664903
2676.71	0.87805	0.32241	0.488624	0.665322
2678.64	0.878302	0.322856	0.488435	0.665607
2680.57	0.878465	0.323319	0.488766	0.665693
2682.5	0.878805	0.323516	0.489289	0.665641
2684.43	0.87925	0.323592	0.489834	0.665642
2686.35	0.879442	0.323978	0.49023	0.665991
2688.28	0.879472	0.324472	0.490709	0.666418
2690.21	0.87996	0.324898	0.491343	0.666763
2692.14	0.880545	0.325193	0.491381	0.666918
2694.07	0.880879	0.325266	0.49109	0.666649
2696	0.881007	0.325427	0.490887	0.666768
2697.93	0.881227	0.325917	0.491091	0.667444
2699.85	0.88167	0.326426	0.491738	0.667741
2701.78	0.882067	0.326637	0.492312	0.667669
2703.71	0.882334	0.326829	0.492798	0.667835
2705.64	0.882903	0.327374	0.493702	0.668565
2707.57	0.883695	0.327782	0.49449	0.668966
2709.5	0.884136	0.327966	0.494729	0.669166
2711.42	0.884432	0.327924	0.493863	0.66899
2713.35	0.884704	0.327708	0.492717	0.66815
2715.28	0.884967	0.327773	0.492629	0.667908
2717.21	0.885329	0.328012	0.492738	0.6683
2719.14	0.885702	0.328258	0.492936	0.668585
2721.07	0.886118	0.328468	0.493108	0.668542
2722.99	0.886674	0.328819	0.493364	0.668919
2724.92	0.887428	0.329312	0.494253	0.669541
2726.85	0.888371	0.329941	0.495531	0.670076
2728.78	0.889294	0.330261	0.496222	0.670293
2730.71	0.889816	0.330382	0.496355	0.670147
2732.64	0.890074	0.330572	0.496305	0.670018
2734.57	0.89052	0.330825	0.496131	0.670184
2736.49	0.891178	0.331067	0.496124	0.670595
2738.42	0.89172	0.331197	0.496301	0.670804
2740.35	0.89201	0.331441	0.496642	0.67073
2742.28	0.892325	0.331798	0.497216	0.670943
2744.21	0.892851	0.331999	0.49758	0.671319
2746.14	0.893313	0.332209	0.497348	0.671346
2748.07	0.893715	0.332688	0.497385	0.671409
2749.99	0.894212	0.333034	0.497618	0.671374
2751.92	0.89467	0.333382	0.498189	0.671781
2753.85	0.895142	0.333874	0.498531	0.672058
2755.78	0.895421	0.334402	0.498433	0.671674
2757.71	0.895739	0.334858	0.498599	0.671549
2759.64	0.896371	0.335178	0.498858	0.672084
2761.56	0.897133	0.335533	0.49897	0.672756
2763.49	0.897745	0.336187	0.499758	0.673376
2765.42	0.898451	0.337061	0.501337	0.673894
2767.35	0.899364	0.33766	0.501973	0.674036
2769.28	0.900144	0.338217	0.502217	0.674413
2771.21	0.900679	0.338726	0.502423	0.674759
2773.14	0.901135	0.339078	0.502437	0.674645
2775.06	0.901675	0.339814	0.503138	0.674715
2776.99	0.902221	0.340452	0.503693	0.675342
2778.92	0.902843	0.341069	0.503926	0.676123
2780.85	0.903705	0.341765	0.503878	0.676467
2782.78	0.904616	0.342379	0.503798	0.676651
2784.71	0.905255	0.343222	0.50441	0.676899
2786.64	0.905718	0.344193	0.505445	0.677271
2788.56	0.906566	0.344909	0.505612	0.677536
2790.49	0.907512	0.345466	0.504958	0.677623
2792.42	0.9081	0.34639	0.505366	0.678268
2794.35	0.908846	0.347405	0.506521	0.679204
2796.28	0.909809	0.34811	0.506915	0.679213
2798.21	0.910397	0.348914	0.507484	0.679118
2800.13	0.910972	0.349933	0.508394	0.680138
2802.06	0.911885	0.350861	0.508761	0.680999
2803.99	0.913072	0.351821	0.509377	0.681273
2805.92	0.91429	0.352805	0.510365	0.681661
2807.85	0.915179	0.353818	0.510888	0.682274
2809.78	0.915915	0.35468	0.510902	0.682435
2811.71	0.916646	0.355402	0.510821	0.682048
2813.63	0.917491	0.356436	0.511585	0.682373
2815.56	0.918596	0.358135	0.513162	0.683717
2817.49	0.920095	0.359954	0.51474	0.685347
2819.42	0.921552	0.361117	0.51531	0.68626
2821.35	0.922507	0.3618	0.515145	0.686137
2823.28	0.923225	0.362727	0.515553	0.686182
2825.2	0.924193	0.363871	0.51611	0.686602
2827.13	0.925512	0.365357	0.517176	0.687247
2829.06	0.927007	0.367142	0.518897	0.688479
2830.99	0.928419	0.368656	0.519853	0.68917
2832.92	0.929777	0.370358	0.521297	0.689377
2834.85	0.931591	0.372424	0.523527	0.69034
2836.78	0.933952	0.374401	0.524876	0.691815
2838.7	0.93645	0.376261	0.525355	0.693058
2840.63	0.93918	0.378412	0.525562	0.693816
2842.56	0.942854	0.381257	0.526624	0.694793
2844.49	0.947957	0.384915	0.529066	0.696589
2846.42	0.954257	0.38892	0.53225	0.698566
2848.35	0.96123	0.392631	0.535126	0.700088
2850.27	0.968083	0.3957	0.537092	0.701384
2852.2	0.973667	0.397803	0.537967	0.702855
2854.13	0.977178	0.398734	0.537828	0.703943
2856.06	0.978051	0.399163	0.537892	0.70438
2857.99	0.976604	0.399436	0.53863	0.704962
2859.92	0.974616	0.399595	0.539372	0.706
2861.85	0.973467	0.39993	0.539884	0.706934
2863.77	0.973109	0.400592	0.540963	0.707704
2865.7	0.973947	0.401813	0.543248	0.709081
2867.63	0.976026	0.403672	0.545891	0.711258
2869.56	0.978219	0.40534	0.54767	0.712856
2871.49	0.979254	0.405902	0.548427	0.713404
2873.42	0.978917	0.405748	0.548874	0.713768
2875.34	0.977686	0.405778	0.54929	0.714326
2877.27	0.97594	0.4063	0.549517	0.715018
2879.2	0.974194	0.406805	0.549933	0.715651
2881.13	0.972477	0.406777	0.550312	0.715928
2883.06	0.970915	0.406934	0.550228	0.716462
2884.99	0.97047	0.407625	0.550789	0.717651
2886.92	0.971122	0.408144	0.551652	0.718332
2888.84	0.972153	0.408522	0.552301	0.718524
2890.77	0.973725	0.409002	0.552925	0.718906
2892.7	0.976022	0.40974	0.553349	0.719803
2894.63	0.978604	0.410336	0.553937	0.720672
2896.56	0.981307	0.4109	0.554594	0.721481
2898.49	0.984423	0.411595	0.554945	0.722181
2900.41	0.987756	0.412262	0.554946	0.722789
2902.34	0.99122	0.413049	0.555051	0.723642
2904.27	0.995042	0.414081	0.55607	0.72478
2906.2	0.999277	0.415247	0.558272	0.726243
2908.13	1.00403	0.416629	0.560535	0.727744
2910.06	1.00929	0.418458	0.562191	0.729282
2911.99	1.01497	0.420673	0.563733	0.730557
2913.91	1.02142	0.423299	0.565746	0.731994
2915.84	1.02846	0.425703	0.56794	0.733717
2917.77	1.03565	0.427438	0.569748	0.735329
2919.7	1.04272	0.428775	0.571414	0.737158
2921.63	1.04931	0.429386	0.572737	0.738908
2923.56	1.05425	0.428947	0.573161	0.740343
2925.48	1.05673	0.427765	0.572659	0.741351
2927.41	1.05714	0.425957	0.571477	0.741468
2929.34	1.05579	0.423646	0.570143	0.740935
2931.27	1.05277	0.420643	0.568385	0.739807
2933.2	1.04842	0.417029	0.565911	0.737989
2935.13	1.0436	0.413319	0.563934	0.736076
2937.06	1.03882	0.409567	0.562545	0.734315
2938.98	1.03373	0.405747	0.560499	0.73228
2940.91	1.02823	0.40174	0.557503	0.729427
2942.84	1.02311	0.397869	0.55444	0.726465
2944.77	1.01908	0.394392	0.551466	0.723637
2946.7	1.01636	0.3913	0.54822	0.720636
2948.63	1.01528	0.388639	0.545482	0.718087
2950.55	1.01574	0.386634	0.54373	0.715928
2952.48	1.0173	0.385022	0.542378	0.71392
2954.41	1.01914	0.38345	0.541012	0.711996
2956.34	1.02044	0.382187	0.539802	0.710221
2958.27	1.02086	0.380849	0.538383	0.708448
2960.2	1.01988	0.378906	0.536271	0.706416
2962.13	1.01736	0.376675	0.534439	0.704684
2964.05	1.01369	0.374294	0.532953	0.702907
2965.98	1.0092	0.371571	0.530505	0.700505
2967.91	1.0038	0.368887	0.527605	0.698259
2969.84	0.997744	0.366635	0.525523	0.696597
2971.77	0.992156	0.364463	0.523986	0.694953
2973.7	0.987182	0.362475	0.522028	0.693152
2975.62	0.982486	0.36085	0.520372	0.691528
2977.55	0.978062	0.359309	0.519005	0.689988
2979.48	0.973801	0.357819	0.517219	0.688406
2981.41	0.969722	0.356447	0.51545	0.686973
2983.34	0.965969	0.355459	0.514216	0.686135
2985.27	0.96271	0.354791	0.513313	0.685411
2987.2	0.960016	0.353986	0.511972	0.684278
2989.12	0.957536	0.353516	0.510789	0.683734
2991.05	0.955371	0.353652	0.51111	0.683892
2992.98	0.954002	0.353802	0.511464	0.684089
2994.91	0.953128	0.354043	0.510735	0.683974
2996.84	0.95248	0.35482	0.510436	0.683852
2998.77	0.95214	0.355599	0.510891	0.683939
3000.69	0.95216	0.356261	0.511147	0.684385
3002.62	0.952794	0.35752	0.512063	0.685466
3004.55	0.953852	0.359313	0.514026	0.686871
3006.48	0.954856	0.360425	0.514404	0.686923
3008.41	0.955326	0.3609	0.51327	0.685902
3010.34	0.955399	0.36206	0.513412	0.68617
3012.27	0.955798	0.363642	0.514329	0.687214
3014.19	0.956745	0.364996	0.51546	0.687907
3016.12	0.957825	0.366479	0.51714	0.688565
3018.05	0.958806	0.368275	0.51881	0.689847
3019.98	0.959744	0.369867	0.519515	0.691206
3021.91	0.960852	0.371492	0.519926	0.692116
3023.84	0.962068	0.373461	0.521537	0.69327
3025.76	0.963355	0.375218	0.523541	0.694747
3027.69	0.964487	0.376752	0.524565	0.695727
3029.62	0.965565	0.378595	0.524993	0.69629
3031.55	0.96691	0.380645	0.525719	0.697125
3033.48	0.968253	0.382617	0.526677	0.698328
3035.41	0.969357	0.384478	0.528	0.6996
3037.34	0.970364	0.386365	0.529716	0.700958
3039.26	0.971464	0.388393	0.531238	0.702352
3041.19	0.972619	0.390323	0.532396	0.702965
3043.12	0.973741	0.392552	0.53459	0.703966
3045.05	0.974907	0.394734	0.536682	0.705363
3046.98	0.975959	0.396116	0.536805	0.705472
3048.91	0.976567	0.397674	0.537535	0.705889
3050.83	0.977282	0.399702	0.539431	0.707308
3052.76	0.978308	0.40161	0.540921	0.70886
3054.69	0.979378	0.403677	0.542612	0.710567
3056.62	0.980509	0.405912	0.544111	0.711812
3058.55	0.981434	0.407639	0.544169	0.712451
3060.48	0.981775	0.409433	0.544882	0.713742
3062.41	0.982045	0.411383	0.546853	0.715016
3064.33	0.982444	0.412774	0.547819	0.714932
3066.26	0.98232	0.414458	0.548356	0.715378
3068.19	0.982155	0.416868	0.550196	0.717087
3070.12	0.982242	0.418952	0.551906	0.718063
3072.05	0.981834	0.420588	0.552793	0.718487
3073.98	0.981403	0.422277	0.554145	0.71944
3075.91	0.981135	0.423746	0.555033	0.720129
3077.83	0.980498	0.424787	0.554633	0.720297
3079.76	0.979724	0.426101	0.554767	0.721171
3081.69	0.979377	0.428156	0.556211	0.722825
3083.62	0.979288	0.430235	0.557968	0.723844
3085.55	0.979167	0.432299	0.559732	0.724995
3087.47	0.979255	0.434853	0.561916	0.727312
3089.4	0.979422	0.436966	0.563713	0.729032
3091.33	0.978904	0.437987	0.564128	0.728891
3093.26	0.977988	0.439461	0.564836	0.729034
3095.19	0.977647	0.441291	0.566209	0.730121
3097.12	0.977529	0.442976	0.567497	0.73155
3099.05	0.977343	0.444959	0.568429	0.732665
3100.97	0.977315	0.447203	0.569787	0.733974
3102.9	0.977706	0.449171	0.572195	0.735444
3104.83	0.978068	0.450655	0.573623	0.73619
3106.76	0.978055	0.452405	0.573925	0.737048
3108.69	0.978294	0.454294	0.574551	0.738405
3110.62	0.978781	0.456073	0.575631	0.739589
3112.55	0.979144	0.457783	0.576879	0.740544
3114.47	0.979203	0.459228	0.577821	0.741141
3116.4	0.979212	0.461409	0.580187	0.742714
3118.33	0.980114	0.464665	0.584153	0.745508
3120.26	0.981364	0.466914	0.585346	0.746458
3122.19	0.981957	0.468123	0.584315	0.74638
3124.12	0.982643	0.47011	0.584934	0.747588
3126.05	0.983823	0.472522	0.586895	0.749054
3127.97	0.985048	0.474825	0.588961	0.750331
3129.9	0.986234	0.477493	0.591365	0.752303
3131.83	0.987515	0.479891	0.593289	0.753822
3133.76	0.988681	0.48191	0.594962	0.755233
3135.69	0.99008	0.483836	0.596755	0.757126
3137.61	0.991783	0.485778	0.597824	0.758587
3139.54	0.993089	0.487951	0.598751	0.759618
3141.47	0.994229	0.490269	0.60001	0.760693
3143.4	0.995654	0.492381	0.601353	0.761812
3145.33	0.997261	0.494389	0.603391	0.763362
3147.26	0.999012	0.496548	0.605741	0.765201
3149.19	1.00067	0.498831	0.607513	0.767112
3151.11	1.00233	0.501228	0.609252	0.769135
3153.04	1.00446	0.503772	0.611739	0.77111
3154.97	1.00694	0.506125	0.613417	0.772734
3156.9	1.0089	0.508379	0.6146	0.77424
3158.83	1.0104	0.510395	0.616248	0.775415
3160.76	1.01223	0.512444	0.617813	0.776549
3162.69	1.01432	0.51489	0.62015	0.778574
3164.61	1.01633	0.516913	0.622752	0.780356
3166.54	1.01803	0.518687	0.623914	0.781502
3168.47	1.01945	0.52089	0.625013	0.783167
3170.4	1.0214	0.523304	0.627392	0.785406
3172.33	1.02386	0.525327	0.629147	0.787038
3174.26	1.02596	0.527448	0.630729	0.788385
3176.19	1.02772	0.529457	0.63306	0.789699
3178.11	1.0294	0.53113	0.635361	0.791389
3180.04	1.03126	0.533102	0.637342	0.793275
3181.97	1.03332	0.535096	0.638669	0.794579
3183.9	1.03506	0.536507	0.639152	0.79491
3185.83	1.0364	0.53851	0.641085	0.79644
3187.76	1.03807	0.540743	0.643296	0.798872
3189.68	1.03969	0.54209	0.6435	0.800096
3191.61	1.04116	0.543913	0.645121	0.801989
3193.54	1.04317	0.545966	0.648148	0.804571
3195.47	1.04505	0.547131	0.649756	0.805914
3197.4	1.04607	0.548002	0.650406	0.806453
3199.33	1.04677	0.549487	0.651566	0.807536
3201.26	1.04767	0.551212	0.6528	0.808383
3203.18	1.04885	0.553387	0.654631	0.809772
3205.11	1.0506	0.555729	0.656971	0.812327
3207.04	1.05243	0.556971	0.658197	0.813924
3208.97	1.05327	0.557406	0.657683	0.813803
3210.9	1.05381	0.558417	0.658047	0.814519
3212.83	1.05505	0.559753	0.659558	0.816139
3214.75	1.05654	0.560944	0.660556	0.8173
3216.68	1.0579	0.562429	0.661759	0.818613
3218.61	1.05936	0.563903	0.664102	0.820182
3220.54	1.06081	0.565074	0.666111	0.821874
3222.47	1.06212	0.566524	0.667779	0.823881
3224.4	1.06372	0.568294	0.670078	0.825532
3226.33	1.0656	0.569666	0.671785	0.826397
3228.25	1.06732	0.570646	0.67241	0.827392
3230.18	1.06873	0.571379	0.672154	0.828291
3232.11	1.0703	0.571819	0.671837	0.828843
3234.04	1.07206	0.572352	0.672689	0.829643
3235.97	1.07412	0.573666	0.675108	0.831163
3237.9	1.07723	0.575453	0.677644	0.833141
3239.82	1.08081	0.576864	0.679097	0.834851
3241.75	1.08369	0.578	0.679949	0.836228
3243.68	1.08618	0.579108	0.680609	0.837606
3245.61	1.08898	0.580269	0.681348	0.838939
3247.54	1.09219	0.581454	0.682755	0.840259
3249.47	1.09568	0.582262	0.684371	0.841582
3251.39	1.09889	0.582631	0.685149	0.842554
3253.32	1.10188	0.583403	0.685819	0.843501
3255.25	1.10543	0.584829	0.687569	0.845183
3257.18	1.10967	0.586358	0.689732	0.8473
3259.11	1.11385	0.587729	0.691254	0.849011
3261.04	1.11774	0.588749	0.691582	0.849825
3262.97	1.1213	0.589703	0.692529	0.850755
3264.89	1.12469	0.590399	0.694356	0.852072
3266.82	1.12827	0.590349	0.694486	0.852818
3268.75	1.13125	0.590326	0.694401	0.852993
3270.68	1.13356	0.590593	0.695203	0.853231
3272.61	1.13572	0.590586	0.695252	0.853758
3274.54	1.13774	0.590385	0.694769	0.854292
3276.47	1.13966	0.590387	0.695291	0.85487
3278.39	1.14128	0.590486	0.696422	0.855355
3280.32	1.14258	0.590016	0.696336	0.855417
3282.25	1.14366	0.589241	0.696053	0.855572
3284.18	1.14442	0.588833	0.696735	0.856145
3286.11	1.14478	0.588288	0.69692	0.856098
3288.04	1.14455	0.587439	0.696841	0.85581
3289.96	1.14407	0.586626	0.696694	0.856054
3291.89	1.14319	0.585332	0.695253	0.855651
3293.82	1.1415	0.583937	0.693585	0.855127
3295.75	1.13953	0.583019	0.692743	0.854716
3297.68	1.13739	0.581583	0.691511	0.853569
3299.61	1.13486	0.579835	0.690308	0.853004
3301.53	1.13247	0.578582	0.690164	0.853738
3303.46	1.13004	0.577196	0.689579	0.853978
3305.39	1.12696	0.575434	0.688279	0.853191
3307.32	1.12355	0.573987	0.68786	0.852838
3309.25	1.12004	0.572399	0.687159	0.852456
3311.18	1.11607	0.570336	0.68552	0.851256
3313.11	1.11205	0.568249	0.683848	0.849783
3315.03	1.10834	0.566065	0.681636	0.848225
3316.96	1.10442	0.56414	0.679917	0.847098
3318.89	1.10017	0.562611	0.678753	0.846053
3320.82	1.09599	0.560872	0.676852	0.845169
3322.75	1.092	0.559106	0.674915	0.845102
3324.68	1.08809	0.557764	0.674401	0.845174
3326.61	1.0846	0.556275	0.673955	0.844595
3328.53	1.08099	0.55435	0.672122	0.843251
3330.46	1.07684	0.552522	0.670573	0.842136
3332.39	1.07301	0.55098	0.669923	0.841567
3334.32	1.06952	0.549416	0.668881	0.840859
3336.25	1.06598	0.547701	0.667663	0.839679
3338.18	1.06245	0.545479	0.66611	0.837957
3340.1	1.05835	0.542726	0.663458	0.835597
3342.03	1.05399	0.540336	0.661074	0.833488
3343.96	1.05007	0.538641	0.659461	0.832594
3345.89	1.04679	0.537096	0.658088	0.832353
3347.82	1.04395	0.53502	0.656921	0.831498
3349.75	1.04074	0.532446	0.655112	0.829534
3351.68	1.0372	0.530527	0.653237	0.827902
3353.6	1.03409	0.529255	0.652337	0.827443
3355.53	1.03149	0.527487	0.651262	0.826958
3357.46	1.02876	0.525221	0.64907	0.825807
3359.39	1.02578	0.52323	0.646767	0.824489
3361.32	1.02275	0.521305	0.644857	0.822998
3363.25	1.01942	0.518679	0.642389	0.820968
3365.18	1.01601	0.516374	0.640821	0.819634
3367.1	1.01328	0.514879	0.640558	0.819379
3369.03	1.01098	0.512908	0.639259	0.818109
3370.96	1.00827	0.51019	0.636894	0.815868
3372.89	1.00511	0.507644	0.635142	0.814202
3374.82	1.00201	0.505481	0.63422	0.813045
3376.75	0.999406	0.503471	0.632873	0.811753
3378.67	0.99709	0.501423	0.630586	0.810159
3380.6	0.994609	0.499201	0.628266	0.808636
3382.53	0.992043	0.49661	0.625986	0.807154
3384.46	0.989442	0.493952	0.623941	0.805162
3386.39	0.986845	0.491717	0.622184	0.802956
3388.32	0.984268	0.489462	0.619742	0.801354
3390.25	0.981555	0.486942	0.617223	0.800059
3392.17	0.979254	0.484689	0.615586	0.798761
3394.1	0.97773	0.482735	0.614345	0.797377
3396.03	0.97602	0.480797	0.613733	0.795956
3397.96	0.974244	0.478417	0.613193	0.794928
3399.89	0.97264	0.475668	0.610605	0.793679
3401.82	0.970443	0.473159	0.607067	0.791562
3403.74	0.9681	0.470894	0.605396	0.790019
3405.67	0.966525	0.468382	0.603798	0.788724
3407.6	0.964885	0.465833	0.601397	0.786664
3409.53	0.962811	0.463259	0.599059	0.784558
3411.46	0.960814	0.460249	0.596126	0.782394
3413.39	0.958785	0.456956	0.592998	0.779881
3415.32	0.95695	0.454109	0.591045	0.777543
3417.24	0.955436	0.45188	0.59015	0.775855
3419.17	0.953948	0.449605	0.588601	0.774115
3421.1	0.952419	0.446888	0.585719	0.772254
3423.03	0.950738	0.444133	0.583281	0.770956
3424.96	0.949104	0.441696	0.581344	0.769416
3426.89	0.947525	0.439144	0.578678	0.766992
3428.81	0.945801	0.436343	0.576375	0.764167
3430.74	0.944223	0.433424	0.574842	0.76193
3432.67	0.942809	0.430986	0.574183	0.760905
3434.6	0.941836	0.428876	0.573529	0.760058
3436.53	0.94101	0.426203	0.571452	0.758379
3438.46	0.939655	0.423337	0.568806	0.756369
3440.39	0.938042	0.420452	0.566371	0.754172
3442.31	0.93633	0.417285	0.563614	0.751402
3444.24	0.934717	0.414616	0.56061	0.749171
3446.17	0.933756	0.411948	0.557468	0.747636
3448.1	0.932645	0.408528	0.553953	0.745322
3450.03	0.930737	0.405282	0.551312	0.742576
3451.96	0.929118	0.402243	0.549404	0.740108
3453.88	0.927797	0.399046	0.546569	0.73749
3455.81	0.926324	0.396162	0.544216	0.735257
3457.74	0.92525	0.393453	0.542931	0.733482
3459.67	0.923917	0.390804	0.541317	0.73204
3461.6	0.922151	0.388095	0.539043	0.730193
3463.53	0.921002	0.385018	0.536524	0.727568
3465.45	0.920094	0.382097	0.534302	0.725348
3467.38	0.919001	0.379277	0.53238	0.723269
3469.31	0.917642	0.375938	0.530272	0.720653
3471.24	0.91606	0.372355	0.527329	0.718105
3473.17	0.914644	0.369201	0.524593	0.716105
3475.1	0.913499	0.366294	0.522894	0.714894
3477.03	0.91231	0.363049	0.520527	0.712947
3478.95	0.91069	0.35971	0.516876	0.709879
3480.88	0.909098	0.356728	0.514733	0.707751
3482.81	0.907935	0.35378	0.513683	0.706016
3484.74	0.906399	0.350453	0.510842	0.703709
3486.67	0.904604	0.347153	0.507838	0.701684
3488.6	0.903191	0.34403	0.505454	0.699184
3490.53	0.90183	0.341011	0.503352	0.696628
3492.45	0.900418	0.337997	0.501659	0.694822
3494.38	0.899136	0.335007	0.499977	0.693004
3496.31	0.897895	0.331896	0.497237	0.690566
3498.24	0.896435	0.328846	0.494011	0.688365
3500.17	0.894874	0.325963	0.491903	0.686518
3502.1	0.893447	0.322764	0.489412	0.683796
3504.02	0.891846	0.319509	0.485952	0.680617
3505.95	0.89028	0.316604	0.484112	0.678711
3507.88	0.889034	0.314057	0.483714	0.677669
3509.81	0.887679	0.311128	0.481821	0.675805
3511.74	0.885969	0.307738	0.478975	0.673012
3513.67	0.884374	0.304868	0.477132	0.670821
3515.59	0.883167	0.302356	0.475762	0.669593
3517.52	0.882019	0.299508	0.473653	0.667808
3519.45	0.880769	0.296337	0.470848	0.665235
3521.38	0.879278	0.293071	0.468052	0.662464
3523.31	0.877687	0.290188	0.465876	0.660499
3525.24	0.876286	0.287835	0.464354	0.659699
3527.17	0.875079	0.285375	0.462639	0.658402
3529.09	0.873943	0.282637	0.460095	0.65602
3531.02	0.87255	0.279724	0.457743	0.653661
3532.95	0.870994	0.276745	0.455889	0.651205
3534.88	0.869585	0.274291	0.453864	0.648858
3536.81	0.868413	0.272226	0.451958	0.64746
3538.74	0.867223	0.269681	0.449813	0.645705
3540.67	0.865842	0.267196	0.44794	0.643963
3542.59	0.864782	0.265461	0.44702	0.6436
3544.52	0.864329	0.263833	0.446465	0.643241
3546.45	0.863758	0.261603	0.445135	0.641315
3548.38	0.862139	0.258696	0.442523	0.638228
3550.31	0.859908	0.255786	0.439828	0.636014
3552.24	0.858608	0.253764	0.438982	0.63548
3554.16	0.857936	0.252223	0.439251	0.635049
3556.09	0.856804	0.250247	0.438232	0.633999
3558.02	0.855399	0.247897	0.435831	0.632414
3559.95	0.854265	0.245567	0.433699	0.630417
3561.88	0.853366	0.243638	0.432525	0.628978
3563.81	0.852347	0.241858	0.430956	0.627919
3565.74	0.851046	0.24013	0.428946	0.626632
3567.66	0.849593	0.23896	0.428236	0.625304
3569.59	0.848596	0.23784	0.428305	0.624089
3571.52	0.847986	0.235898	0.427014	0.622281
3573.45	0.84677	0.233421	0.424536	0.620233
3575.38	0.845186	0.23141	0.422573	0.619225
3577.31	0.844058	0.23003	0.421108	0.618694
3579.23	0.843053	0.228615	0.419064	0.617495
3581.16	0.841883	0.227292	0.417326	0.61637
3583.09	0.840799	0.225931	0.416517	0.615691
3585.02	0.839729	0.224389	0.41598	0.614654
3586.95	0.838685	0.223183	0.415719	0.613537
3588.88	0.837991	0.222246	0.414972	0.612894
3590.81	0.837607	0.221309	0.414654	0.612838
3592.73	0.836977	0.220174	0.414529	0.612298
3594.66	0.835749	0.218737	0.412873	0.610865
3596.59	0.834305	0.217378	0.411694	0.609815
3598.52	0.833294	0.21624	0.411768	0.609346
3600.45	0.832762	0.215533	0.411891	0.608984
3602.38	0.832387	0.215052	0.411222	0.608308
3604.3	0.83183	0.214069	0.409579	0.607217
3606.23	0.830645	0.213034	0.408355	0.606465
3608.16	0.829337	0.212338	0.408222	0.606269
3610.09	0.828788	0.21153	0.40796	0.606147
3612.02	0.828431	0.210684	0.407992	0.60597
3613.95	0.827835	0.210088	0.408525	0.605876
3615.88	0.827296	0.20976	0.408385	0.605798
3617.8	0.826925	0.209372	0.40824	0.605637
3619.73	0.826272	0.208561	0.407646	0.605373
3621.66	0.82518	0.207675	0.406321	0.604773
3623.59	0.824316	0.2069	0.405557	0.604016
3625.52	0.823651	0.205945	0.404427	0.603129
3627.45	0.822956	0.205024	0.402942	0.602212
3629.38	0.822388	0.204458	0.402145	0.601913
3631.3	0.821631	0.203753	0.401067	0.601861
3633.23	0.820839	0.20328	0.401096	0.601677
3635.16	0.82025	0.203226	0.401665	0.601315
3637.09	0.81945	0.203006	0.401477	0.600828
3639.02	0.81823	0.202583	0.400648	0.600082
3640.95	0.817202	0.202332	0.400344	0.600004
3642.87	0.817134	0.202302	0.401416	0.600874
3644.8	0.817311	0.202086	0.401669	0.601056
3646.73	0.816944	0.201812	0.40136	0.601027
3648.66	0.816537	0.201516	0.40123	0.601317
3650.59	0.816439	0.201131	0.400817	0.601058
3652.52	0.816101	0.201293	0.40169	0.601525
3654.45	0.815729	0.201641	0.40339	0.602077
3656.37	0.81543	0.201533	0.403841	0.601359
3658.3	0.814992	0.201373	0.40263	0.600539
3660.23	0.814691	0.201535	0.402058	0.601078
3662.16	0.814381	0.201437	0.402213	0.60174
3664.09	0.81371	0.200878	0.401551	0.601182
3666.01	0.812881	0.200601	0.400583	0.600471
3667.94	0.812315	0.200559	0.400387	0.60054
3669.87	0.81223	0.200479	0.401024	0.600808
3671.8	0.812213	0.2004	0.400801	0.600861
3673.73	0.812023	0.200252	0.400096	0.600883
3675.66	0.811847	0.200583	0.400654	0.601094
3677.59	0.811567	0.200943	0.400796	0.601101
3679.51	0.811303	0.201019	0.401094	0.601217
3681.44	0.810933	0.200836	0.400937	0.600977
3683.37	0.810421	0.20047	0.400401	0.600341
3685.3	0.809974	0.200318	0.400559	0.600255
3687.23	0.809783	0.200127	0.400226	0.600074
3689.16	0.809713	0.2	0.4	0.6
3691.09	0.80964	0.200591	0.400763	0.600818
3693.01	0.810026	0.201611	0.401751	0.601947
3694.94	0.810528	0.202137	0.402027	0.60243
3696.87	0.810655	0.202351	0.402525	0.602768
3698.8	0.810571	0.202353	0.402557	0.602843
3700.73	0.810414	0.201977	0.402073	0.602446
3702.66	0.8102	0.201639	0.401826	0.602257
3704.59	0.810025	0.201722	0.402221	0.602493
3706.51	0.809993	0.20197	0.402854	0.602808
3708.44	0.810106	0.202001	0.402913	0.602838
3710.37	0.810224	0.202066	0.40306	0.603157
3712.3	0.810511	0.202346	0.403501	0.603879
3714.23	0.810757	0.202337	0.402987	0.603878
3716.16	0.810676	0.202101	0.40227	0.603509
3718.08	0.810604	0.202093	0.402644	0.603746
3720.01	0.810723	0.202451	0.404167	0.604499
3721.94	0.811065	0.202923	0.405352	0.605117
3723.87	0.811019	0.202913	0.404142	0.60477
3725.8	0.810368	0.202581	0.402402	0.60363
3727.73	0.809897	0.202746	0.402272	0.603269
3729.66	0.809907	0.202868	0.402205	0.603327
3731.58	0.810113	0.202725	0.402693	0.603566
3733.51	0.81041	0.202915	0.403893	0.60461
3735.44	0.810867	0.203194	0.40416	0.605191
3737.37	0.810929	0.203143	0.403217	0.604755
3739.3	0.810623	0.203132	0.402827	0.60477
3741.23	0.810546	0.203094	0.402261	0.604715
3743.15	0.810276	0.202689	0.40088	0.603926
3745.08	0.809934	0.202605	0.401172	0.603772
3747.01	0.809903	0.202515	0.400781	0.603526
3748.94	0.810397	0.202851	0.401398	0.604078
3750.87	0.810538	0.20324	0.402342	0.605179
3752.8	0.810452	0.203089	0.402288	0.604959
3754.73	0.810224	0.202803	0.402207	0.60419
3756.65	0.809995	0.203203	0.403074	0.60458
3758.58	0.810113	0.203766	0.403985	0.605364
3760.51	0.810485	0.203961	0.404312	0.605442
3762.44	0.810847	0.204474	0.404945	0.605949
3764.37	0.811275	0.205134	0.405965	0.606823
3766.3	0.811518	0.205058	0.405965	0.606658
3768.22	0.811397	0.204595	0.405105	0.605823
3770.15	0.811286	0.20455	0.405343	0.605693
3772.08	0.811008	0.20456	0.405073	0.605615
3774.01	0.810755	0.204414	0.404372	0.605119
3775.94	0.810659	0.204393	0.404336	0.604966
3777.87	0.810631	0.204499	0.404895	0.605283
3779.8	0.810824	0.204874	0.40632	0.606215
3781.72	0.811052	0.205104	0.406698	0.606614
3783.65	0.811069	0.204898	0.40634	0.605974
3785.58	0.81087	0.204679	0.406081	0.605689
3787.51	0.810635	0.204625	0.405138	0.605683
3789.44	0.8104	0.204656	0.404214	0.605276
3791.37	0.810324	0.204885	0.404727	0.605198
3793.29	0.810646	0.205314	0.406406	0.606237
3795.22	0.811162	0.2055	0.407345	0.607349
3797.15	0.811379	0.205415	0.406825	0.607754
3799.08	0.811249	0.205125	0.405503	0.607365
3801.01	0.811382	0.205279	0.406698	0.607611
3802.94	0.811789	0.205724	0.408021	0.608235
3804.87	0.812046	0.205773	0.406773	0.607734
3806.79	0.812132	0.205953	0.406653	0.607393
3808.72	0.8119	0.205897	0.406525	0.607194
3810.65	0.811685	0.205991	0.406654	0.606881
3812.58	0.811564	0.206243	0.406975	0.606941
3814.51	0.811334	0.20593	0.406184	0.606921
3816.44	0.811058	0.20563	0.405395	0.606949
3818.36	0.810806	0.205481	0.404343	0.607076
3820.29	0.810977	0.205472	0.404635	0.607345
3822.22	0.811637	0.205758	0.4059	0.607666
3824.15	0.812022	0.205818	0.405813	0.607693
3826.08	0.811766	0.205909	0.406405	0.607708
3828.01	0.811275	0.205845	0.406595	0.607335
3829.93	0.811196	0.205565	0.4058	0.606735
3831.86	0.811297	0.205874	0.40611	0.606981
3833.79	0.811584	0.206884	0.407594	0.608397
3835.72	0.812349	0.207294	0.408096	0.609256
3837.65	0.812838	0.206957	0.407251	0.60906
3839.58	0.812874	0.206867	0.406632	0.608956
3841.51	0.812998	0.207195	0.407117	0.609242
3843.43	0.813009	0.207465	0.407984	0.609199
3845.36	0.812612	0.207213	0.407735	0.608342
3847.29	0.812086	0.206509	0.406415	0.607335
3849.22	0.811732	0.206278	0.405638	0.607137
3851.15	0.811482	0.206498	0.404998	0.607453
3853.08	0.811559	0.206702	0.405162	0.608192
3855.01	0.811997	0.207006	0.405976	0.609114
3856.93	0.812401	0.2071	0.406362	0.609399
3858.86	0.812558	0.207235	0.406831	0.609044
3860.79	0.812339	0.207477	0.406971	0.608895
3862.72	0.812426	0.207554	0.407294	0.609182
3864.65	0.812774	0.207772	0.408462	0.609549
3866.58	0.812898	0.208052	0.408863	0.609726
3868.5	0.812968	0.207963	0.408156	0.609493
3870.43	0.812945	0.20794	0.407842	0.609517
3872.36	0.812774	0.207966	0.407533	0.609689
3874.29	0.812899	0.20798	0.40778	0.609634
3876.22	0.812881	0.207823	0.407553	0.609078
3878.15	0.812678	0.207676	0.407284	0.60873
3880.07	0.812822	0.207838	0.407855	0.60904
3882	0.812886	0.208071	0.407961	0.609248
3883.93	0.812986	0.208198	0.408284	0.609242
3885.86	0.813422	0.208253	0.409247	0.609562
3887.79	0.813429	0.208048	0.408906	0.609959
3889.72	0.813239	0.207852	0.408631	0.610375
3891.65	0.813331	0.208101	0.40917	0.610939
3893.57	0.813507	0.208536	0.408955	0.610783
3895.5	0.813508	0.208691	0.408552	0.609984
3897.43	0.813195	0.208396	0.40803	0.609208
3899.36	0.812883	0.207959	0.407079	0.60882
3901.29	0.812848	0.207903	0.406308	0.609085
3903.22	0.81329	0.208502	0.407242	0.610263
3905.15	0.813999	0.209249	0.409131	0.611316
3907.07	0.814437	0.20934	0.409542	0.61091
3909	0.814436	0.20908	0.40913	0.610119
3910.93	0.814029	0.208795	0.408518	0.609671
3912.86	0.81334	0.208388	0.407382	0.60912
3914.79	0.812652	0.208076	0.406877	0.608772
3916.72	0.812414	0.208383	0.407946	0.609283
3918.65	0.813006	0.209164	0.409416	0.610438
3920.57	0.813865	0.209493	0.4096	0.610736
3922.5	0.813978	0.209491	0.409258	0.610151
3924.43	0.813832	0.209735	0.409965	0.610291
3926.36	0.813969	0.20988	0.410522	0.610836
3928.29	0.814	0.209713	0.409921	0.610562
3930.22	0.814119	0.209741	0.409924	0.610542
3932.14	0.814574	0.209776	0.40992	0.610914
3934.07	0.81466	0.209895	0.409793	0.611159
3936	0.814386	0.210296	0.410734	0.611496
3937.93	0.814431	0.210492	0.411541	0.611674
3939.86	0.814722	0.210341	0.411281	0.611726
3941.79	0.814969	0.21028	0.411053	0.611866
3943.72	0.814967	0.209989	0.41003	0.611202
3945.64	0.814407	0.209488	0.408614	0.610206
3947.57	0.813803	0.209515	0.408639	0.610382
3949.5	0.813749	0.209682	0.408875	0.610787
3951.43	0.813914	0.209767	0.40914	0.610692
3953.36	0.814043	0.210087	0.410215	0.610755
3955.29	0.81421	0.210573	0.410915	0.611095
3957.21	0.814331	0.211039	0.41056	0.61152
3959.14	0.814311	0.211119	0.409994	0.611893
3961.07	0.814135	0.21083	0.409856	0.612065
3963	0.814193	0.210754	0.410131	0.612296
3964.93	0.81442	0.210646	0.410022	0.611896
3966.86	0.814202	0.210474	0.410185	0.611229
3968.79	0.814009	0.210694	0.411282	0.61159
3970.71	0.814378	0.21103	0.411942	0.612376
3972.64	0.8148	0.210999	0.411356	0.612277
3974.57	0.8148	0.210632	0.410293	0.611488
3976.5	0.81458	0.210303	0.409693	0.610986
3978.43	0.814472	0.210304	0.409667	0.610935
3980.36	0.814506	0.210596	0.409782	0.611196
3982.28	0.814591	0.210942	0.410345	0.611997
3984.21	0.814721	0.211035	0.410901	0.612352
3986.14	0.814692	0.210749	0.410457	0.611669
3988.07	0.814517	0.210373	0.409828	0.611194
3990	0.814576	0.210331	0.409815	0.611339
3991.93	0.81478	0.210721	0.410213	0.611627
3993.86	0.814725	0.211078	0.410778	0.61203
3995.78	0.814537	0.211074	0.410829	0.612291
3997.71	0.814385	0.21098	0.410532	0.612121
3999.64	0.814316	0.210905	0.410894	0.61202
4001.57	0.81416	0.211584	0.412161	0.612743

## Sheet: figure-4
panel A																																								panel B
plasma turbidity																																								IgG content
	(without protectants)									A550	10% GLU									A550	10% SUC									A550	10% TRE										(-) No Protec		(TRE) / + Protect
	-, 4C		-, RT		-, 37C		-, 60C				GLU, 4C		GLU, RT		GLU, 37C		GLU, 60C				SUC, 4C		SUC, RT		SUC, 37C		SUC, 60C				TRE, 4C		TRE, RT		TRE, 37C		TRE, 60C				A350		A350
	A550		A550		A550		A550				A550		A550		A550		A550				A550		A550		A550		A550				A550		A550		A550		A550				avg	stdev	avg	stdev
t (d)	avg	stdev	avg	stdev	avg	stdev	avg	stdev		t (d)	avg	stdev	avg	stdev	avg	stdev	avg	stdev		t (d)	avg	stdev	avg	stdev	avg	stdev	avg	stdev		t (d)	avg	stdev	avg	stdev	avg	stdev	avg	stdev		Fresh Control	13.6919	0.987	13.403	1.589
-1	0.656333	0.184858	0.656333	0.184858	0.656333	0.184858	0.656333	0.184858		-1	0.575	0.17816	0.575	0.17816	0.575	0.17816	0.575	0.17816		-1	0.571667	0.166494	0.571667	0.166494	0.571667	0.166494	0.571667	0.166494		-1	0.582	0.170367	0.582	0.170367	0.582	0.170367	0.582	0.170367		Freeze -drying	13.64	0.951	14.6548	1.443
0	1.444	0.255147	1.44233	0.282029	1.24133	0.265142	1.46133	0.255645		0	0.643	0.171607	0.582	0.16673	0.606	0.172711	0.593667	0.164269		0	0.609333	0.113456	0.596	0.107699	0.615667	0.116642	0.629	0.110923		0	0.719667	0.0916642	0.728333	0.102031	0.747	0.122756	0.735667	0.0904673		Cooling and thawing	12.7215	0.87	14.6474	0.886
0.0357143	1.43467	0.255316	1.441	0.246933	1.443	0.271065	1.54167	0.214654		0.0357143	0.593333	0.158083	0.578	0.179786	0.584667	0.185759	0.710667	0.238475		0.0357143	0.575	0.138568	0.618333	0.066252	0.613667	0.0966661	0.774667	0.127947		0.0357143	0.711333	0.104386	0.720667	0.111038	0.720667	0.116337	0.846333	0.123961
1	1.40633	0.302143	1.45333	0.269535	1.47033	0.259018	1.525	0.241669		1	0.579	0.179034	0.672	0.0417253	0.679333	0.0730365	0.739333	0.209393		1	0.599	0.104326	0.576667	0.0769437	0.615	0.129742	0.791	0.10346		1	0.732667	0.0673375	0.766333	0.086153	0.741667	0.13973	0.891667	0.1025
3	1.425	0.281117	1.427	0.254364	1.50567	0.279446	1.957	0.195323		3	0.557333	0.205525	0.560667	0.207165	0.658333	0.0868005	0.955	0.513612		3	0.610333	0.121714	0.621667	0.129218	0.691	0.138025	0.773	0.0756241		3	0.749	0.0973242	0.709667	0.115682	0.764667	0.145926	0.868667	0.113778
7	1.44567	0.265255	1.49733	0.225531	1.766	0.479801	2.201	0.0511175		7	0.611	0.145083	0.639	0.116465	0.713	0.177643	0.959667	0.255108		7	0.649	0.128339	0.654333	0.140603	0.701667	0.145789	0.801	0.114372		7	0.727667	0.115932	0.773333	0.141001	0.851	0.16217	0.964	0.0571927
14	1.476	0.244992	1.42133	0.265611	1.93167	0.498406	2.39933	0.500889		14	0.613333	0.140998	0.622667	0.138962	0.73	0.24512	0.966667	0.243562		14	0.675	0.145558	0.653333	0.159607	0.814667	0.040104	0.754333	0.108795		14	0.771667	0.107482	0.749333	0.115855	0.797667	0.180156	0.922	0.0932094
30	1.441	0.289524	1.43333	0.31762	1.979	0.522742	2.49	0.373498		30	0.676667	0.106978	0.684333	0.119822	0.960333	0.221618	1.173	0.384189		30	0.678667	0.0754807	0.734333	0.137827	0.836667	0.128904	0.910667	0.0790084		30	0.754	0.0672235	0.732667	0.109801	0.895667	0.232981	1.03	0.106715

## Sheet: figure-5
panel A						panel B
representative inverted normalized 2nd der. spectra (avg)						ratio b/a	(-)					(TRE)
	(-)_ 0d	(-)_6w	(TRE)_0d	(TRE)_6w			-, RT		-, 37C			TRE, RT		TRE, 37C
wavenumber (cm-1)	A (a.u.)	A (a.u.)	A (a.u.)	A (a.u.)		t (d)	avg	stdev	avg	stdev	t (d)	avg	stdev	avg	stdev
1499.87	0.559263	0.324673	1.15225	0.900623		0	0.817481	0.0155113	0.817481	0.0790042	0	0.405714	0.0226461	0.405714	0.058237
1500.35	0.512146	0.305298	1.112	0.889245		7	0.787601	0.0339666	0.748385	0.0257525	7	0.336841	0.0362212	0.328714	0.0445758
1500.83	0.453292	0.278793	1.05717	0.870818		14	0.825743	0.05934	0.825743	0.05934	14	0.335626	0.0273768	0.335626	0.0273768
1501.31	0.387486	0.247203	0.991916	0.845864		42	0.750286	0.114418	0.745618	0.0397089	42	0.301496	0.0198529	0.324487	0.0216337
1501.79	0.320661	0.21322	0.921868	0.815772
1502.28	0.259122	0.179831	0.853378	0.782592
1502.76	0.208776	0.14992	0.792828	0.748734
1503.24	0.174501	0.125907	0.746023	0.71668
1503.72	0.159659	0.109472	0.717657	0.688765
1504.2	0.165762	0.10142	0.710793	0.667007
1504.69	0.19233	0.101741	0.726437	0.652975
1505.17	0.236972	0.109743	0.763341	0.64764
1505.65	0.295744	0.124229	0.818252	0.651228
1506.13	0.363713	0.143614	0.886524	0.663192
1506.62	0.435601	0.166072	0.962847	0.682418
1507.1	0.506391	0.189784	1.04183	0.707598
1507.58	0.571845	0.213238	1.11848	0.73752
1508.06	0.628902	0.235444	1.18857	0.771098
1508.54	0.67593	0.255981	1.24919	0.807219
1509.03	0.712802	0.274925	1.29895	0.844632
1509.51	0.740761	0.292765	1.33812	0.882024
1509.99	0.762107	0.310346	1.36832	0.918245
1510.47	0.779737	0.328778	1.39204	0.952446
1510.95	0.796619	0.349259	1.41215	0.984092
1511.44	0.815221	0.372803	1.43141	1.01285
1511.92	0.836983	0.399949	1.45192	1.0385
1512.4	0.861875	0.430515	1.47461	1.06085
1512.88	0.888124	0.463468	1.49879	1.07966
1513.37	0.912245	0.496926	1.52189	1.0945
1513.85	0.929505	0.528373	1.53963	1.10464
1514.33	0.934904	0.555036	1.54692	1.10908
1514.81	0.924369	0.574324	1.53924	1.10672
1515.29	0.895816	0.584234	1.5139	1.09678
1515.78	0.849638	0.583616	1.47073	1.07919
1516.26	0.788587	0.572326	1.41199	1.05491
1516.74	0.717133	0.551197	1.34168	1.02583
1517.22	0.640571	0.52182	1.26466	0.994347
1517.7	0.564154	0.486227	1.18584	0.962778
1518.19	0.492451	0.446584	1.10967	0.932918
1518.67	0.429036	0.405028	1.03987	0.905881
1519.15	0.376391	0.363567	0.979368	0.882154
1519.63	0.335905	0.324017	0.930178	0.861743
1520.11	0.307919	0.287906	0.893321	0.844313
1520.6	0.291836	0.256398	0.868831	0.829309
1521.08	0.286335	0.230229	0.855925	0.816132
1521.56	0.289642	0.209715	0.85328	0.804346
1522.04	0.299815	0.194849	0.859308	0.793856
1522.53	0.314976	0.18538	0.872362	0.784925
1523.01	0.333525	0.180933	0.890929	0.778123
1523.49	0.3543	0.181102	0.913789	0.774225
1523.97	0.376636	0.185527	0.940088	0.774135
1524.45	0.400245	0.193899	0.969206	0.778726
1524.93	0.424953	0.205883	1.0005	0.788556
1525.42	0.450433	0.220991	1.03311	0.803535
1525.9	0.476048	0.238451	1.0659	0.822692
1526.38	0.50089	0.25721	1.09765	0.844239
1526.86	0.523937	0.276036	1.12724	0.865927
1527.35	0.544258	0.293711	1.15383	0.885538
1527.83	0.561151	0.309209	1.17684	0.90131
1528.31	0.574221	0.321837	1.19586	0.912196
1528.79	0.583413	0.331313	1.21059	0.917925
1529.27	0.589074	0.337801	1.22088	0.918948
1529.76	0.592054	0.341928	1.22695	0.916385
1530.24	0.593814	0.344772	1.22975	0.91201
1530.72	0.596372	0.347801	1.23115	0.908194
1531.2	0.601976	0.352691	1.2337	0.907614
1531.68	0.612495	0.360956	1.24002	0.912656
1532.17	0.628816	0.373532	1.25197	0.924688
1532.65	0.650443	0.390436	1.27009	0.943535
1533.13	0.675592	0.410757	1.29348	0.967501
1533.61	0.701711	0.432958	1.32025	0.993923
1534.1	0.726168	0.455349	1.34803	1.01991
1534.58	0.746789	0.476472	1.3745	1.04298
1535.06	0.762128	0.495299	1.39763	1.06132
1535.54	0.771495	0.511248	1.41573	1.07399
1536.02	0.774882	0.524144	1.42753	1.0809
1536.51	0.77286	0.534174	1.43223	1.08278
1536.99	0.766512	0.54188	1.42974	1.08109
1537.47	0.757382	0.54817	1.42084	1.07778
1537.95	0.747339	0.554251	1.40725	1.07511
1538.43	0.738277	0.561436	1.39124	1.07521
1538.92	0.731693	0.57081	1.37502	1.07968
1539.4	0.728322	0.582915	1.36027	1.08919
1539.88	0.728064	0.597636	1.34791	1.10349
1540.36	0.730161	0.614324	1.33822	1.12154
1540.85	0.733489	0.632026	1.33106	1.14189
1541.33	0.736863	0.649737	1.326	1.16295
1541.81	0.739314	0.66661	1.32258	1.1833
1542.29	0.740291	0.68211	1.32042	1.20199
1542.77	0.739753	0.696092	1.31937	1.21877
1543.26	0.738012	0.708686	1.31928	1.234
1543.74	0.735375	0.720047	1.31975	1.2482
1544.22	0.731791	0.730056	1.31987	1.26162
1544.7	0.726692	0.73818	1.31819	1.27383
1545.18	0.719105	0.743564	1.31311	1.28385
1545.67	0.707965	0.74529	1.30328	1.2904
1546.15	0.692471	0.742694	1.28809	1.29237
1546.63	0.672331	0.735572	1.2678	1.28916
1547.11	0.647765	0.724185	1.24333	1.28077
1547.6	0.619324	0.709049	1.21577	1.26769
1548.08	0.587685	0.690708	1.18596	1.25056
1548.56	0.553547	0.66956	1.15436	1.23007
1549.04	0.517678	0.645854	1.12125	1.20686
1549.52	0.481062	0.619834	1.08702	1.18171
1550.01	0.444978	0.591957	1.0525	1.15574
1550.49	0.410941	0.563126	1.01894	1.13045
1550.97	0.380318	0.534621	0.987691	1.10723
1551.45	0.353686	0.507606	0.959517	1.08649
1551.93	0.330289	0.482418	0.934038	1.06682
1552.42	0.308173	0.458334	0.909811	1.04528
1552.9	0.284947	0.433914	0.884991	1.01851
1553.38	0.258637	0.407603	0.858046	0.984046
1553.86	0.228239	0.378173	0.828179	0.941099
1554.34	0.193862	0.344908	0.795385	0.890643
1554.83	0.156616	0.307631	0.760354	0.83512
1555.31	0.118362	0.266656	0.724307	0.777923
1555.79	0.0814557	0.222778	0.688919	0.722911
1556.27	0.0485546	0.177351	0.656301	0.674088
1556.76	0.0224312	0.132421	0.628959	0.635338
1557.24	0.00565528	0.0906864	0.609506	0.609992
1557.72	0	0.0550077	0.6	0.6
1558.2	0.00579512	0.0275789	0.601209	0.605078
1558.68	0.0217674	0.00936696	0.612371	0.622654
1559.17	0.0456225	0.000328733	0.631718	0.648915
1559.65	0.0748181	0	0.657211	0.680041
1560.13	0.106993	0.00787558	0.686924	0.712793
1560.61	0.139921	0.0232621	0.718968	0.74433
1561.09	0.171359	0.0449206	0.751324	0.771907
1561.58	0.199204	0.0709794	0.781959	0.793093
1562.06	0.221899	0.0992702	0.809178	0.806409
1562.54	0.238655	0.127618	0.831799	0.811621
1563.02	0.249352	0.153961	0.849085	0.809467
1563.51	0.254377	0.176424	0.860681	0.801233
1563.99	0.254571	0.193521	0.866719	0.788529
1564.47	0.251297	0.20448	0.868012	0.773294
1564.95	0.246444	0.209512	0.866173	0.757839
1565.43	0.242296	0.209907	0.86351	0.744763
1565.91	0.241217	0.207869	0.862673	0.736651
1566.4	0.245151	0.206023	0.866019	0.73546
1566.88	0.255039	0.206642	0.874899	0.74181
1567.36	0.270453	0.210917	0.889192	0.754553
1567.84	0.289763	0.218734	0.907459	0.771162
1568.33	0.310822	0.229111	0.927638	0.788801
1568.81	0.331665	0.240866	0.947772	0.805322
1569.29	0.35077	0.252924	0.96632	0.819517
1569.77	0.367045	0.264347	0.982153	0.830889
1570.25	0.379804	0.274342	0.994539	0.839434
1570.74	0.388767	0.282303	1.00314	0.845495
1571.22	0.394078	0.287893	1.00803	0.849649
1571.7	0.396273	0.291071	1.00967	0.852592
1572.18	0.396259	0.292121	1.00893	0.85509
1572.66	0.395265	0.291661	1.007	0.857991
1573.15	0.394718	0.290585	1.0053	0.862168
1573.63	0.396017	0.289897	1.00519	0.868383
1574.11	0.400262	0.290504	1.00772	0.877078
1574.59	0.408024	0.293048	1.01336	0.888216
1575.08	0.419228	0.297798	1.02203	0.901225
1575.56	0.433162	0.304625	1.03308	0.915071
1576.04	0.448597	0.313055	1.04545	0.928438
1576.52	0.463975	0.322364	1.05787	0.939933
1577	0.477626	0.331692	1.06895	0.948257
1577.49	0.487973	0.340138	1.07738	0.952329
1577.97	0.493763	0.346849	1.0821	0.951411
1578.45	0.494297	0.351123	1.08251	0.945296
1578.93	0.489628	0.35258	1.07865	0.934513
1579.41	0.480627	0.351305	1.07127	0.920392
1579.9	0.468843	0.347888	1.0617	0.904891
1580.38	0.45618	0.343285	1.05157	0.890194
1580.86	0.444506	0.338598	1.04246	0.878252
1581.34	0.435289	0.334806	1.03557	0.870396
1581.83	0.429365	0.33256	1.03149	0.867145
1582.31	0.426873	0.332099	1.03021	0.86822
1582.79	0.427327	0.333248	1.03113	0.872698
1583.27	0.429809	0.335527	1.03334	0.879282
1583.75	0.433216	0.33829	1.0358	0.886579
1584.24	0.436514	0.340875	1.03763	0.893361
1584.72	0.438901	0.342694	1.03823	0.898721
1585.2	0.439903	0.34328	1.03733	0.902144
1585.68	0.439376	0.342342	1.03492	0.9035
1586.16	0.437443	0.339784	1.03123	0.902933
1586.65	0.434384	0.335713	1.02656	0.900725
1587.13	0.430548	0.330409	1.0213	0.897183
1587.61	0.426276	0.324304	1.01581	0.892583
1588.09	0.421866	0.317914	1.01045	0.887171
1588.58	0.417544	0.311762	1.00553	0.881197
1589.06	0.413456	0.306302	1.00128	0.874949
1589.54	0.409659	0.301848	0.997788	0.868763
1590.02	0.40614	0.298537	0.995063	0.863004
1590.5	0.40284	0.296336	0.993023	0.858035
1590.98	0.399687	0.295087	0.991547	0.854165
1591.47	0.39662	0.294553	0.990496	0.851606
1591.95	0.393597	0.294475	0.989713	0.850426
1592.43	0.390582	0.294591	0.989	0.850532
1592.91	0.387533	0.294654	0.988098	0.851673
1593.4	0.384391	0.294439	0.986686	0.853478
1593.88	0.381081	0.293767	0.984431	0.855526
1594.36	0.377536	0.292528	0.981067	0.857415
1594.84	0.373723	0.290709	0.976476	0.858836
1595.32	0.36965	0.288405	0.970727	0.859604
1595.81	0.365352	0.285778	0.96407	0.859653
1596.29	0.360861	0.283015	0.956858	0.85899
1596.77	0.356186	0.280246	0.949463	0.857647
1597.25	0.351294	0.277506	0.942189	0.855627
1597.73	0.346131	0.27471	0.935241	0.852887
1598.22	0.340653	0.271681	0.928725	0.849339
1598.7	0.334869	0.268196	0.92269	0.844885
1599.18	0.328856	0.264048	0.917157	0.839445
1599.66	0.322752	0.259077	0.912123	0.832997
1600.15	0.316707	0.253202	0.907537	0.825583
1600.63	0.310831	0.246411	0.90327	0.817321
1601.11	0.305155	0.238753	0.899113	0.808394
1601.59	0.299625	0.230337	0.894805	0.799037
1602.07	0.294109	0.221319	0.890086	0.789507
1602.56	0.288433	0.211885	0.884757	0.78004
1603.04	0.282411	0.202228	0.878712	0.7708
1603.52	0.275879	0.192509	0.871935	0.761858
1604	0.268737	0.182842	0.864499	0.753203
1604.48	0.261014	0.173309	0.856569	0.744815
1604.97	0.252933	0.16401	0.848442	0.736757
1605.45	0.244986	0.155146	0.840612	0.729278
1605.93	0.237956	0.147077	0.833815	0.722864
1606.41	0.232842	0.14033	0.829013	0.718212
1606.89	0.23069	0.135519	0.827265	0.716094
1607.38	0.232314	0.133164	0.829481	0.717142
1607.86	0.237977	0.133468	0.836076	0.721556
1608.34	0.24711	0.136123	0.846624	0.728835
1608.82	0.258212	0.14023	0.859685	0.737649
1609.31	0.269038	0.144425	0.872961	0.745982
1609.79	0.277065	0.147175	0.883788	0.751564
1610.27	0.28011	0.147176	0.889796	0.752467
1610.75	0.276895	0.143707	0.889494	0.747653
1611.23	0.267389	0.136842	0.882614	0.737307
1611.72	0.252876	0.127504	0.870169	0.72286
1612.2	0.235748	0.117305	0.85425	0.706761
1612.68	0.219119	0.108307	0.837684	0.69209
1613.16	0.20631	0.102682	0.823596	0.682083
1613.64	0.2003	0.102345	0.814941	0.679627
1614.13	0.203167	0.10857	0.813991	0.686735
1614.61	0.215595	0.121648	0.821813	0.70405
1615.09	0.236557	0.140667	0.837886	0.730488
1615.57	0.263312	0.163494	0.860001	0.763177
1616.06	0.291773	0.187026	0.884587	0.797826
1616.54	0.317211	0.207676	0.90736	0.829438
1617.02	0.335113	0.222	0.92413	0.853195
1617.5	0.341969	0.227308	0.931518	0.865247
1617.98	0.335894	0.222176	0.927531	0.863309
1618.47	0.316974	0.206729	0.911925	0.84702
1618.95	0.287302	0.182677	0.8863	0.818039
1619.43	0.250664	0.153063	0.853864	0.779855
1619.91	0.211898	0.121756	0.81885	0.737251
1620.39	0.176085	0.0928026	0.785772	0.695544
1620.88	0.147735	0.0697898	0.758703	0.659732
1621.36	0.13018	0.0553269	0.740764	0.633774
1621.84	0.125216	0.0507503	0.733844	0.620116
1622.32	0.133032	0.0560352	0.738524	0.619519
1622.81	0.152349	0.0699123	0.754154	0.631167
1623.29	0.180769	0.0901738	0.779028	0.65299
1623.77	0.215241	0.114102	0.810683	0.682131
1624.25	0.252636	0.13899	0.84633	0.715491
1624.73	0.29035	0.162676	0.883429	0.750321
1625.22	0.326814	0.183959	0.920274	0.784756
1625.7	0.361747	0.202794	0.956369	0.818116
1626.18	0.395981	0.220149	0.992381	0.850807
1626.66	0.430877	0.237545	1.0296	0.883785
1627.14	0.467487	0.256394	1.06909	0.917742
1627.63	0.505801	0.277424	1.11086	0.952349
1628.11	0.544381	0.300332	1.15341	0.985894
1628.59	0.580586	0.323837	1.19399	1.01551
1629.07	0.611288	0.34609	1.2293	1.0379
1629.56	0.633789	0.36524	1.25643	1.05027
1630.04	0.646597	0.37996	1.27361	1.05109
1630.52	0.649873	0.389789	1.28061	1.04055
1631	0.645478	0.395252	1.27885	1.02054
1631.48	0.636665	0.39774	1.27103	0.994448
1631.96	0.627569	0.399259	1.26078	0.966614
1632.45	0.622596	0.402117	1.25213	0.941831
1632.93	0.62579	0.40858	1.24904	0.924725
1633.41	0.640226	0.420507	1.25477	0.919103
1633.89	0.667424	0.439002	1.27135	0.927312
1634.38	0.706983	0.464152	1.29901	0.949768
1634.86	0.756518	0.49491	1.33612	0.984823
1635.34	0.811974	0.529195	1.3794	1.02903
1635.82	0.868212	0.564175	1.42449	1.0777
1636.3	0.919712	0.596661	1.46654	1.12564
1636.79	0.961302	0.623554	1.50087	1.16777
1637.27	0.988873	0.642308	1.52369	1.19987
1637.75	1	0.651306	1.5328	1.2191
1638.23	0.994287	0.650084	1.52793	1.22443
1638.71	0.973251	0.639275	1.51065	1.2165
1639.2	0.939805	0.620327	1.4837	1.19724
1639.68	0.897587	0.59513	1.45036	1.16923
1640.16	0.850439	0.56577	1.41383	1.13533
1640.64	0.802103	0.53444	1.37712	1.09851
1641.12	0.756052	0.503423	1.34293	1.0618
1641.61	0.715344	0.475053	1.31359	1.02822
1642.09	0.682372	0.451542	1.2908	1.00051
1642.57	0.658568	0.434709	1.27527	0.980713
1643.05	0.644224	0.425696	1.26651	0.969847
1643.54	0.638524	0.424792	1.26291	0.967743
1644.02	0.639914	0.431515	1.26234	0.973291
1644.5	0.646758	0.445029	1.26318	0.985005
1644.98	0.658063	0.464871	1.26538	1.00174
1645.46	0.673687	0.49133	1.27074	1.02297
1645.95	0.693781	0.525013	1.28196	1.04843
1646.43	0.718055	0.565993	1.30121	1.07758
1646.91	0.745432	0.613312	1.32928	1.1096
1647.39	0.774217	0.664995	1.36533	1.14363
1647.88	0.802468	0.718462	1.40717	1.17912
1648.36	0.82841	0.771026	1.45172	1.21591
1648.84	0.850741	0.820347	1.4955	1.25415
1649.32	0.868786	0.864687	1.53506	1.29416
1649.8	0.882467	0.902958	1.5673	1.33611
1650.29	0.892079	0.934589	1.5896	1.3798
1650.77	0.898012	0.959364	1.6	1.42438
1651.25	0.900643	0.977465	1.59757	1.46828
1651.73	0.900382	0.989605	1.58274	1.5095
1652.21	0.897543	0.996827	1.5572	1.54571
1652.7	0.892127	1	1.52331	1.57432
1653.18	0.883864	0.999558	1.48375	1.59294
1653.66	0.872591	0.995793	1.44163	1.6
1654.14	0.858602	0.989324	1.40064	1.59524
1654.62	0.842652	0.981253	1.36459	1.57968
1655.11	0.825483	0.97268	1.33646	1.55504
1655.59	0.807373	0.964021	1.31736	1.52312
1656.07	0.788207	0.954851	1.30647	1.48577
1656.55	0.767858	0.944284	1.30168	1.44503
1657.04	0.746401	0.931331	1.30027	1.40305
1657.52	0.723924	0.914919	1.29918	1.36161
1658	0.700219	0.89379	1.29513	1.32154
1658.48	0.674579	0.866381	1.2847	1.28247
1658.96	0.645883	0.830999	1.26481	1.24299
1659.45	0.613006	0.786274	1.23334	1.20124
1659.93	0.575396	0.731836	1.18998	1.15583
1660.41	0.533624	0.668944	1.13676	1.10657
1660.89	0.489548	0.600674	1.07797	1.05488
1661.37	0.445878	0.531344	1.01918	1.00341
1661.86	0.405277	0.465311	0.965592	0.955195
1662.34	0.36967	0.405953	0.920857	0.91278
1662.82	0.340132	0.355383	0.886906	0.878005
1663.3	0.317016	0.314612	0.864239	0.851876
1663.79	0.300054	0.283709	0.852237	0.834435
1664.27	0.288411	0.261883	0.849332	0.824656
1664.75	0.280782	0.247588	0.853175	0.820536
1665.23	0.275531	0.238659	0.860848	0.819377
1665.71	0.27087	0.232521	0.869139	0.818184
1666.2	0.265106	0.226497	0.874908	0.814163
1666.68	0.256913	0.218223	0.875538	0.805201
1667.16	0.245664	0.206141	0.869476	0.790316
1667.64	0.231688	0.1899	0.856652	0.769913
1668.12	0.216271	0.170451	0.838574	0.745732
1668.61	0.201415	0.149803	0.818018	0.720497
1669.09	0.189412	0.13052	0.798429	0.697393
1669.57	0.182379	0.115176	0.783231	0.679501
1670.05	0.181848	0.105827	0.775191	0.669271
1670.54	0.188475	0.103651	0.775928	0.668108
1671.02	0.201932	0.108754	0.785673	0.676153
1671.5	0.221023	0.120242	0.803353	0.692358
1671.98	0.243985	0.136508	0.82695	0.714843
1672.46	0.268852	0.155621	0.85401	0.741383
1672.94	0.293727	0.175662	0.882038	0.769787
1673.43	0.316911	0.194919	0.908753	0.798078
1673.91	0.33694	0.211941	0.932193	0.824472
1674.39	0.352611	0.225552	0.950787	0.84733
1674.87	0.36311	0.234895	0.963488	0.865218
1675.36	0.368326	0.239697	0.970095	0.87722
1675.84	0.369193	0.240644	0.971609	0.883326
1676.32	0.367723	0.239513	0.970277	0.8845
1676.8	0.366493	0.238772	0.969034	0.882244
1677.28	0.367775	0.240695	0.970496	0.877852
1677.77	0.372821	0.246556	0.976091	0.87197
1678.25	0.381641	0.256287	0.985748	0.864651
1678.73	0.393226	0.268686	0.998167	0.855761
1679.21	0.406005	0.281926	1.01139	0.845391
1679.69	0.418268	0.294086	1.02337	0.834042
1680.18	0.428474	0.303521	1.03234	0.822583
1680.66	0.435417	0.309044	1.03704	0.812033
1681.14	0.438304	0.309978	1.03678	0.803359
1681.62	0.436865	0.306184	1.03148	0.797365
1682.11	0.431467	0.298156	1.02183	0.794687
1682.59	0.423141	0.287041	1.00925	0.795766
1683.07	0.413351	0.274447	0.995694	0.80066
1683.55	0.403569	0.261992	0.983108	0.808804
1684.03	0.394909	0.250872	0.972998	0.818997
1684.52	0.388083	0.241777	0.9663	0.829771
1685	0.38351	0.235066	0.963465	0.839799
1685.48	0.381315	0.230897	0.964481	0.847993
1685.96	0.38118	0.229121	0.968743	0.853303
1686.44	0.38229	0.229158	0.975008	0.854595
1686.93	0.383665	0.230115	0.981726	0.850944
1687.41	0.384752	0.231221	0.987713	0.842239
1687.89	0.38584	0.232223	0.992669	0.829588
1688.37	0.387907	0.233424	0.997139	0.815143
1688.86	0.392074	0.235335	1.00202	0.801513
1689.34	0.399012	0.238282	1.008	0.791103
1689.82	0.40864	0.242213	1.0152	0.785689
1690.3	0.420118	0.246723	1.0232	0.786217
1690.78	0.432115	0.251246	1.03118	0.792798
1691.27	0.443183	0.255247	1.03832	0.804763
1691.75	0.452084	0.25829	1.04395	0.820653
1692.23	0.457852	0.25987	1.04751	0.838106
1692.71	0.459562	0.259082	1.04818	0.853788
1693.19	0.456177	0.254521	1.04469	0.863815
1693.68	0.446766	0.244657	1.03569	0.864736
1694.16	0.430985	0.228575	1.02038	0.854634
1694.64	0.409329	0.206476	0.998929	0.833645
1695.12	0.383034	0.179735	0.972454	0.803788
1695.61	0.353799	0.15062	0.942746	0.768432
1696.09	0.323558	0.121893	0.911971	0.73167
1696.57	0.294319	0.0964147	0.882422	0.697774
1697.05	0.26796	0.0767261	0.856242	0.670642
1697.53	0.245982	0.0646516	0.835121	0.65329
1698.02	0.229316	0.0609859	0.82005	0.647403
1698.5	0.218279	0.0654174	0.811255	0.653087
1698.98	0.212603	0.076663	0.808238	0.66884
1699.46	0.211385	0.092673	0.809782	0.69172
1699.94	0.213116	0.110875	0.814066	0.717779
1700.43	0.215967	0.128525	0.818978	0.742724
1700.91	0.21826	0.143141	0.822586	0.762628
1701.39	0.218887	0.152892	0.823539	0.774474
1701.87	0.21747	0.15689	0.821274	0.776545
1702.35	0.214277	0.155292	0.816037	0.76868
1702.84	0.210098	0.149307	0.808853	0.752465
1703.32	0.206118	0.141054	0.801423	0.731159
1703.8	0.203637	0.13317	0.795766	0.709147
1704.28	0.203623	0.128196	0.793633	0.690977
1704.77	0.206355	0.127976	0.795993	0.680375
1705.25	0.211426	0.133366	0.802897	0.679639
1705.73	0.218065	0.144281	0.813705	0.689477
1706.21	0.225574	0.159948	0.827488	0.70917
1706.69	0.233641	0.179186	0.843364	0.73686
1707.18	0.242432	0.200633	0.860678	0.769893
1707.66	0.252415	0.222875	0.878953	0.80513
1708.14	0.263973	0.244464	0.897642	0.839232
1708.62	0.276992	0.263869	0.915827	0.868963
1709.1	0.290675	0.279476	0.93212	0.891542
1709.59	0.303777	0.289772	0.944919	0.905034
1710.07	0.315041	0.293631	0.952848	0.908563
1710.55	0.323531	0.290536	0.955103	0.902272
1711.03	0.328753	0.280664	0.951596	0.887144
1711.52	0.33064	0.264896	0.942943	0.864863
1712	0.329503	0.244767	0.930373	0.837719
1712.48	0.325961	0.222346	0.915567	0.808487
1712.96	0.320831	0.200075	0.900463	0.780228
1713.44	0.31501	0.180547	0.887037	0.756002
1713.92	0.309353	0.166225	0.87707	0.738526
1714.41	0.304598	0.159142	0.87195	0.729848
1714.89	0.301343	0.160614	0.872509	0.731101
1715.37	0.300038	0.171023	0.87891	0.742349
1715.85	0.30097	0.189702	0.890614	0.762541
1716.34	0.30423	0.214986	0.906451	0.789611
1716.82	0.309687	0.244436	0.924806	0.820736
1717.3	0.316998	0.27517	0.943855	0.852716
1717.78	0.325666	0.304257	0.961834	0.882411
1718.26	0.335133	0.329083	0.977261	0.907153
1718.75	0.344857	0.347662	0.989106	0.925042
1719.23	0.354342	0.358825	0.996874	0.935115
1719.71	0.36315	0.362312	1.00062	0.937412
1720.19	0.370911	0.358752	1.00087	0.932934
1720.67	0.377395	0.349556	0.998549	0.923537
1721.16	0.382604	0.336751	0.994878	0.911704
1721.64	0.386817	0.322749	0.991213	0.900196
1722.12	0.39053	0.310042	0.988879	0.891602
1722.6	0.394306	0.300863	0.988946	0.887887
1723.09	0.398586	0.296868	0.992027	0.890041
1723.57	0.403521	0.298862	0.998119	0.897881
1724.05	0.408896	0.306669	1.00657	0.910077
1724.53	0.414151	0.319116	1.01615	0.924362
1725.01	0.418506	0.334194	1.02527	0.937896
1725.5	0.421146	0.34931	1.03228	0.947695
1725.98	0.421405	0.361649	1.0357	0.951062
1726.46	0.418879	0.368612	1.03447	0.945994
1726.94	0.413471	0.368214	1.02817	0.931524
1727.42	0.405435	0.359477	1.01705	0.90804
1727.91	0.395425	0.342662	1.00215	0.877432
1728.39	0.384524	0.319357	0.98522	0.843
1728.87	0.374168	0.29231	0.968553	0.809049
1729.35	0.365968	0.265069	0.954664	0.780255
1729.84	0.361471	0.241501	0.945941	0.760969
1730.32	0.361901	0.225207	0.944272	0.75454
1730.8	0.367953	0.218982	0.950737	0.762817
1731.28	0.379665	0.224348	0.965405	0.785843
1731.76	0.396399	0.241302	0.987283	0.821816
1732.25	0.416936	0.268289	1.01444	0.867287
1732.73	0.439622	0.302478	1.04428	0.917584
1733.21	0.462559	0.340212	1.07394	0.967444
1733.69	0.48381	0.37753	1.10067	1.01173
1734.17	0.501669	0.41068	1.12216	1.04614
1734.66	0.514912	0.436522	1.13683	1.06778
1735.14	0.522946	0.452849	1.14389	1.07534
1735.62	0.525791	0.45859	1.14336	1.06915
1736.1	0.52395	0.453939	1.13603	1.05099
1736.59	0.518276	0.440348	1.12333	1.02386
1737.07	0.509889	0.420355	1.10727	0.991692
1737.55	0.500086	0.397221	1.09012	0.958792
1738.03	0.490175	0.374436	1.07416	0.929247
1738.51	0.481259	0.355163	1.06125	0.906286
1738.99	0.474051	0.34176	1.05262	0.891851
1739.48	0.468824	0.335476	1.04869	0.886455
1739.96	0.465468	0.336322	1.0491	0.889272
1740.44	0.463646	0.343161	1.05287	0.898415
1740.92	0.462935	0.353969	1.0586	0.911293
1741.41	0.462915	0.366236	1.06474	0.924999
1741.89	0.463189	0.377414	1.06982	0.936695
1742.37	0.463349	0.385344	1.07265	0.943967
1742.85	0.462964	0.388537	1.07244	0.945138
1743.33	0.461624	0.386294	1.06883	0.939447
1743.82	0.459046	0.378683	1.06194	0.927094
1744.3	0.455131	0.366409	1.05222	0.909109
1744.78	0.449967	0.35065	1.04044	0.887126
1745.26	0.443783	0.332854	1.02754	0.863156
1745.74	0.436912	0.314579	1.01458	0.839396
1746.23	0.429746	0.297347	1.00261	0.818073
1746.71	0.422699	0.282512	0.992618	0.801257
1747.19	0.416163	0.271148	0.985417	0.790678
1747.67	0.410481	0.263975	0.98157	0.787553
1748.16	0.405955	0.261329	0.981356	0.792444
1748.64	0.402854	0.263155	0.984741	0.805162
1749.12	0.401407	0.269032	0.991361	0.824725
1749.6	0.401749	0.278209	1.00053	0.849415
1750.08	0.403843	0.289683	1.01126	0.876919
1750.57	0.407423	0.302303	1.02239	0.904593
1751.05	0.411984	0.3149	1.03269	0.929789
1751.53	0.416854	0.326426	1.04104	0.950186
1752.01	0.421297	0.336061	1.04656	0.964057
1752.49	0.424638	0.343276	1.04873	0.970446
1752.98	0.426382	0.347851	1.04745	0.969237
1753.46	0.426298	0.349837	1.04301	0.961118
1753.94	0.424438	0.349484	1.03601	0.94744
1754.42	0.421106	0.34715	1.02723	0.930002
1754.9	0.416768	0.343217	1.01754	0.910785
1755.39	0.411947	0.338054	1.00775	0.891723
1755.87	0.407132	0.332009	0.998614	0.874511
1756.35	0.40271	0.325429	0.990763	0.860471
1756.83	0.398933	0.318654	0.984692	0.850457
1757.32	0.395919	0.312017	0.980729	0.844825
1757.8	0.393668	0.305834	0.979005	0.843446
1758.28	0.392086	0.300402	0.979448	0.845785
1758.76	0.391026	0.295992	0.9818	0.85104
1759.24	0.390351	0.292866	0.98569	0.858327
1759.73	0.390008	0.291291	0.990723	0.866861
1760.21	0.390069	0.291545	0.996553	0.876065
1760.69	0.390718	0.293869	1.00292	0.885594
1761.17	0.392183	0.298394	1.00963	0.895269
1761.65	0.39465	0.305063	1.01649	0.904982
1762.14	0.398207	0.313565	1.0233	0.914604
1762.62	0.402824	0.323337	1.02979	0.923918
1763.1	0.408358	0.333575	1.03562	0.932561
1763.58	0.414567	0.343311	1.04039	0.940004
1764.07	0.421122	0.351499	1.04368	0.945539
1764.55	0.427594	0.357131	1.04505	0.948327
1765.03	0.433442	0.359363	1.04414	0.947519
1765.51	0.438042	0.357639	1.04075	0.942441
1765.99	0.440769	0.351797	1.03486	0.932823
1766.48	0.441125	0.342135	1.02673	0.918949
1766.96	0.438854	0.329406	1.0169	0.901694
1767.44	0.434023	0.314742	1.00615	0.882427
1767.92	0.427034	0.299527	0.995419	0.862821
1768.4	0.41858	0.285242	0.985716	0.844627
1768.89	0.409535	0.273293	0.977966	0.829457
1769.37	0.400821	0.264869	0.972925	0.818629
1769.85	0.393271	0.260809	0.971098	0.81306
1770.33	0.387528	0.261525	0.972694	0.81321
1770.82	0.383995	0.266951	0.977612	0.819044
1771.3	0.38283	0.276549	0.985463	0.83004
1771.78	0.383978	0.289371	0.995608	0.845243
1772.26	0.387231	0.304147	1.00721	0.863337
1772.74	0.392269	0.319396	1.01929	0.882743
1773.23	0.398683	0.33355	1.03078	0.90171
1773.71	0.40597	0.345127	1.0406	0.918464
1774.19	0.413542	0.352911	1.04782	0.931412
1774.67	0.42078	0.356167	1.05176	0.939412
1775.15	0.427131	0.354799	1.05221	0.942002
1775.64	0.432204	0.349399	1.04943	0.939503
1776.12	0.435813	0.341148	1.04415	0.932909
1776.6	0.437961	0.331589	1.03736	0.923645
1777.08	0.438779	0.322331	1.03017	0.913248
1777.57	0.438464	0.314763	1.02352	0.903083
1778.05	0.437239	0.309826	1.01811	0.894149
1778.53	0.435335	0.30791	1.0143	0.886994
1779.01	0.433	0.308869	1.01213	0.881752
1779.49	0.430492	0.312142	1.01141	0.878243
1779.97	0.428062	0.316951	1.01184	0.876134
1780.46	0.425931	0.322516	1.0131	0.875132
1780.94	0.424273	0.32825	1.01494	0.875155
1781.42	0.423224	0.333868	1.01728	0.876427
1781.9	0.422901	0.339381	1.02014	0.87942
1782.39	0.423389	0.344966	1.02361	0.884665
1782.87	0.42473	0.350793	1.02772	0.892483
1783.35	0.426881	0.356838	1.03237	0.902747
1783.83	0.429695	0.362754	1.03726	0.914753
1784.31	0.432912	0.367862	1.0419	0.927245
1784.8	0.436163	0.371236	1.04566	0.938578
1785.28	0.439005	0.371885	1.04788	0.947013
1785.76	0.441002	0.368989	1.04803	0.95107
1786.24	0.441814	0.36212	1.0458	0.949847
1786.72	0.441273	0.351408	1.04128	0.943221
1787.21	0.439414	0.337582	1.0349	0.931879
1787.69	0.436447	0.32191	1.0274	0.917194
1788.17	0.432696	0.306036	1.01972	0.900987
1788.65	0.42852	0.291753	1.01282	0.885253
1789.13	0.424258	0.280759	1.00757	0.871882
1789.62	0.420206	0.274426	1.00461	0.862435
1790.1	0.416619	0.27361	1.00427	0.85796
1790.58	0.413727	0.278523	1.00659	0.858867
1791.06	0.411721	0.28869	1.01127	0.86488
1791.55	0.410739	0.302996	1.01772	0.875077
1792.03	0.410844	0.319811	1.02513	0.888033
1792.51	0.412014	0.3372	1.03258	0.902023
1792.99	0.414133	0.353165	1.03917	0.915246
1793.47	0.416992	0.365904	1.04405	0.926034
1793.96	0.420288	0.374039	1.04663	0.93304
1794.44	0.423663	0.376796	1.04655	0.935386
1794.92	0.426753	0.374094	1.04383	0.932778
1795.4	0.429246	0.366521	1.0388	0.925529
1795.88	0.430919	0.355227	1.03205	0.914496
1796.37	0.431645	0.341712	1.02436	0.900944
1796.85	0.431381	0.327607	1.01656	0.886366
1797.33	0.430168	0.314453	1.00944	0.872312
1797.81	0.428134	0.303535	1.00367	0.860217
1798.3	0.425505	0.295763	0.99974	0.851261
1798.78	0.422601	0.291628	0.997954	0.846246
1799.26	0.419805	0.291208	0.998399	0.84553
1799.74	0.417498	0.294216	1.00094	0.849003
1800.22	0.416001	0.300091	1.00524	0.856155

## Sheet: figure-6
panel A											panel B
ROS/NBT-measurements (0.5 min after rehydration)					ROS/NBT-measurements (0.5 min after rehydration)						freeze-dried plasma, Carbonyl content assay (nmol/mg)
7 d hydrated storage					7 d dried storage, after freeze-drying							control		hydrated storage		dried storage
	--		TRE-10%			--		TRE-10%				avg	stdev	avg	stdev	avg	stdev
storage (T)	avg	stdev	avg	stdev	storage (T)	avg	stdev	avg	stdev		(-)	1.12745	0.299704	2.1323	0.710981	2.40561	0.854405
4	0.695889	0.402616	0.67	0.462646	4	0.651011	0.262823	0.433333	0.144368		(TRE)			2.21891	0.484995	1.54665	0.708902
22	0.802	0.37129	0.776667	0.420558	22	0.675333	0.267588	0.460778	0.164794
37	1.17867	0.501044	1.18511	0.511038	37	1.01289	0.122745	0.554778	0.155807
60	2.38467	0.0795424	2.31933	0.131533	60	2.19489	0.0664282	1.73422	0.067858
